# Supplementary material for: Aberrant activation of five embryonic stem cell-specific genes robustly predicts a high risk of relapse in breast cancers
Source: BMC Genomics. 2023 Aug 17;24:463. doi: 10.1186/s12864-023-09571-3 (PMC10436393; doi:10.1186/s12864-023-09571-3)
Supplement: Supplementary file 2 — Additional file 2: Table S1. List of genes with predominant expression in testis, placenta and/or embryonic stem cells. Table S2. Frequencies of ectopic activations of the tissue-specific genes. Table S3. Results of the validation step in the biomarker discovery pipeline. Table S4. Datasets of normal tissues and breast cancers with corresponding sample sizes. Table S5. List of normal tissues and the corresponding sample sizes. [file 12864_2023_9571_MOESM2_ESM.xlsx]

## Sheet: Table S1
Table S1. List of genes with predominant expression in testis, placenta and/or embryonic stem cells.
Gene symbol	ID Gene	Predominance
AACSP1	729522	testis
AADACL2-AS1	101928142	testis
AANAT	15	testis
ABCA17P	650655	testis
ABCC12	94160	testis
ACAD11	84129	placenta
ACBD3-AS1	107985353	placenta
ACBD7	414149	embryonic_stem_cells
ACE3P	100129123	testis
ACP4	93650	testis
ACR	49	testis
ACRBP	84519	testis
ACRV1	56	testis
ACSBG2	81616	testis
ACSL6	23305	testis
ACTL7A	10881	testis
ACTL7B	10880	testis
ACTL8	81569	testis
ACTL9	284382	testis
ACTRT2	140625	testis
ADAD1	132612	testis
ADAD2	161931	testis
ADAM18	8749	testis
ADAM2	2515	testis
ADAM20	8748	testis
ADAM21	8747	testis
ADAM29	11086	testis
ADAM30	11085	testis
ADAM3A	1587	testis
ADAM5	255926	testis
ADAM6	8755	testis
ADAM7-AS2	101929315	testis
ADAMTSL4-AS1	574406	placenta
ADCY10	55811	testis
ADD3-AS1	100505933	testis
ADGB	79747	testis
ADIG	149685	testis
AFP	174	embryonic_stem_cells
AGAP14P	653259	testis
AGBL1-AS1	727915	testis
AKAP3	10566	testis
AKAP4	8852	testis
AKNAD1	254268	testis
ALKBH3-AS1	100507300	testis
ALLC	55821	testis
ALPG	251	placenta
ALPP	250	placenta
ANHX	647589	testis
ANKRD18A	253650	testis
ANKRD18CP	101926917	testis
ANKRD19P	138649	testis
ANKRD20A10P	100421422	testis
ANKRD20A19P	400110	testis
ANKRD26P1	124149	testis
ANKRD30B	374860	testis
ANKRD30BL	554226	testis
ANKRD30BP2	149992	testis
ANKRD30BP3	338579	testis
ANKRD31	256006	testis
ANKRD60	140731	testis
ANKRD7	56311	testis
ANTXRL	195977	testis
ANXA8	653145	placenta
APELA	100506013	embryonic_stem_cells
APOBEC4	403314	testis
AREG	374	placenta
ARHGAP19-SLIT1	100533184	placenta
ARHGAP22-IT1	100689073	testis
ARHGAP26-AS1	100874239	testis
ARHGAP26-IT1	100874372	testis
ARL13A	392509	testis
ARL2BPP3	646879	testis
ARMC3	219681	testis
ARMH2	101928603	testis
ARRDC5	645432	testis
ASB15-AS1	102724555	testis
ASB17	127247	testis
ASNSP1	389652	testis
ASPM	259266	embryonic_stem_cells
ASZ1	136991	testis
ATP1A3	478	testis
ATP1A4	480	testis
ATP5MC1P1	319136	testis
ATP8B5P	158381	testis
AXDND1	126859	testis
BANF2	140836	testis
BCAR4	400500	placenta
BCL2L14	79370	testis
BCRP4	616	testis
BEND2	139105	testis
BEND7-DT	105376421	testis
BIRC8	112401	testis
BLM	641	embryonic_stem_cells
BMP7-AS1	102723590	testis
BMP8B-AS1	105378666	testis
BOD1L2	284257	testis
BOLL	66037	testis
BPIFA3	128861	testis
BRCA2	675	embryonic_stem_cells
BRDT	676	testis
BRWD1-AS1	100874093	testis
BRWD1-AS2	103091865	testis
BSN-DT	100132677	testis
BTBD9-AS1	101929425	testis
BTG4	54766	testis
BZW1-AS1	101927795	placenta, testis
C10orf120	399814	testis
C10orf53	282966	testis
C10orf62	414157	testis
C10orf67	256815	testis
C11orf42	160298	testis
C11orf65	160140	testis
C11orf91	100131378	testis
C11orf97	643037	testis
C12orf40	283461	testis
C12orf42	374470	testis
C12orf42-AS1	101929058	testis
C12orf50	160419	testis
C12orf56	115749	testis
C13orf42	647166	embryonic_stem_cells
C13orf46	100507747	testis
C14orf39	317761	testis
C16orf78	123970	testis
C16orf82	162083	testis
C16orf90	646174	testis
C16orf92	146378	testis
C16orf96	342346	testis
C17orf47	284083	testis
C17orf50	146853	testis
C17orf98	388381	testis
C18orf63	644041	testis
C19orf67	646457	testis
C19orf84	147646	testis
C1orf100	200159	testis
C1orf105	92346	testis
C1orf141	400757	testis
C1orf146	388649	testis
C1orf167	284498	testis
C1orf185	284546	testis
C1orf94	84970	testis
C20orf141	128653	testis
C20orf144	128864	testis
C20orf85	128602	testis
C21orf91-OT1	246312	placenta
C22orf31	25770	testis
C22orf42	150297	testis
C2CD6	151254	testis
C2orf16	84226	testis
C2orf69P1	727964	testis
C2orf73	129852	testis
C2orf74-AS1	105374758	testis
C2orf78	388960	testis
C3orf20	84077	testis
C3orf22	152065	testis
C3orf84	646498	testis
C3orf86P	102724231	testis
C4orf17	84103	testis
C4orf45	152940	testis
C4orf51	646603	testis
C5orf47	133491	testis
C5orf52	100190949	testis
C5orf60	285679	testis
C5orf64-AS1	100506526	testis
C6orf118	168090	testis
C8orf74	203076	testis
C9orf131	138724	testis
C9orf153	389766	testis
C9orf43	257169	testis
C9orf50	375759	testis
C9orf57	138240	testis
CA14	23632	embryonic_stem_cells
CA9	768	testis
CABS1	85438	testis
CACNA1B	774	testis
CACNA1C-IT3	100874370	testis
CAGE1	285782	testis
CALHM4	221301	placenta
CALR3	125972	testis
CAMKV	79012	embryonic_stem_cells
CAMTA1-AS2	102725193	testis
CAPSL-DT	100506406	testis
CAPZA3	93661	testis
CASC16	643714	testis
CASC22	283854	testis
CASC23	103581031	testis
CATSPER1	117144	testis
CATSPER4	378807	testis
CATSPERD	257062	testis
CATSPERZ	25858	testis
CBLL2	158506	testis
CBY2	220082	testis
CBY3	646019	testis
CCDC105	126402	testis
CCDC110	256309	testis
CCDC158	339965	testis
CCDC166	100130274	testis
CCDC168	643677	testis
CCDC169	728591	testis
CCDC169-SOHLH2	100526761	testis
CCDC172	374355	testis
CCDC179	100500938	testis
CCDC182	101927581	testis
CCDC185	164127	testis
CCDC187	399693	testis
CCDC196	440184	testis
CCDC197	256369	testis
CCDC27	148870	testis
CCDC33	80125	testis
CCDC38	120935	testis
CCDC42	146849	testis
CCDC54	84692	testis
CCDC62	84660	testis
CCDC63	160762	testis
CCDC70	83446	testis
CCDC74BP1	100996538	testis
CCDC83	220047	testis
CCDC87	55231	testis
CCER1	196477	testis
CCIN	881	testis
CCNB3	85417	testis
CCNYL2	414194	testis
CCNYL3	102724928	testis
CCT8L2	150160	testis
CDC20B	166979	testis
CDC25C	995	embryonic_stem_cells, testis
CDC6	990	embryonic_stem_cells
CDH18-AS1	102725105	testis
CDIPTOSP	440356	testis
CDRT15	146822	testis
CDRT15L2	256223	testis
CDRT15P2	644694	testis
CENPA	1058	embryonic_stem_cells
CENPE	1062	embryonic_stem_cells
CENPF	1063	embryonic_stem_cells
CEP164P1	100289237	testis
CEP295NL	100653515	testis
CER1	9350	embryonic_stem_cells
CERS6-AS1	100861402	placenta
CETN1	1068	testis
CFAP100	348807	testis
CFAP100-DT	100506907	testis
CFAP107	93190	testis
CFAP141	388701	testis
CFAP206	154313	testis
CFAP210	129881	testis
CFAP221	200373	testis
CFAP276	127003	testis
CFAP299	255119	testis
CFAP44-AS1	100874029	testis
CFAP46	54777	testis
CFAP65	255101	testis
CFAP74	85452	testis
CFAP77	389799	testis
CFAP95	138255	embryonic_stem_cells, testis
CFAP95-DT	494558	testis
CFAP97D1	284067	testis
CFAP99	402160	testis
CGA	1081	placenta
CGB1	114335	placenta
CGB2	114336	placenta
CGB7	94027	placenta
CHCT1	124773	testis
CHEK2P2	646096	testis
CHKA-DT	105369362	testis
CHRNA5	1138	embryonic_stem_cells
CHRNB4	1143	testis
CHST6	4166	embryonic_stem_cells
CHST9	83539	embryonic_stem_cells
CIB4	130106	testis
CIBAR1-DT	642924	testis
CIBAR1P2	403315	testis
CITED1	4435	testis
CLDN6	9074	embryonic_stem_cells
CLEC12B	387837	testis
CLK2P1	1197	testis
CLMAT3	101927096	placenta
CLYBL-AS1	101927465	testis
CMTM2	146225	testis
CNBD1	168975	testis
CNBD2	140894	testis
CNMD	11061	embryonic_stem_cells
COL26A1	136227	embryonic_stem_cells
COX6B2	125965	testis
COX7B2	170712	testis
COX8C	341947	testis
CPA5	93979	testis
CPEB2-DT	441009	testis
CPXCR1	53336	testis
CRH	1392	placenta
CRISP2	7180	testis
CRPPA-AS1	100506025	testis
CSE1L-DT	102723483	testis
CSH1	1442	placenta
CSH2	1443	placenta
CSHL1	1444	placenta
CSMD2-AS1	402779	testis
CSNK1A1L	122011	testis
CSNK1G2-AS1	255193	testis
CST13P	164380	testis
CST8	10047	testis
CST9L	128821	testis
CSTL1	128817	testis
CT45A1	541466	testis
CT45A10	102723631	testis
CT45A2	728911	testis
CT45A3	441519	testis
CT45A5	441521	testis
CT45A6	541465	testis
CT45A7	101060211	testis
CT45A8	102723737	testis
CT45A9	102723680	testis
CT47A1	728096	testis
CT47A10	728036	testis
CT47A11	255313	testis
CT47A12	100507170	testis
CT47A2	728090	testis
CT47A3	728082	testis
CT47A4	728075	testis
CT47A5	728072	testis
CT47A6	728062	testis
CT47A7	653282	testis
CT47A8	728049	testis
CT47A9	728042	testis
CT47B1	643311	testis
CT62	196993	testis
CT66	100507468	testis
CT70	107987106	testis
CT75	440934	testis
CT83	203413	testis
CTAG1A	246100	testis
CTAG1B	1485	testis
CTAGE1	64693	testis
CTAGE10P	220429	testis
CTAGE11P	647288	testis
CTAGE13P	100421638	testis
CTAGE16P	341689	testis
CTAGE3P	220112	testis
CTAGE9	643854	testis
CTCFL	140690	testis
CTD-2350J17.1	101929472	testis
CTNNA2	1496	testis
CXADRP2	646243	testis
CXADRP3	440224	testis
CXorf51A	100129239	testis
CXorf51B	100133053	testis
CXorf65	158830	testis
CXorf66	347487	testis
CYLC1	1538	testis
CYLC2	1539	testis
CYP17A1-AS1	102724307	testis
CYP19A1	1588	placenta
CYP26A1	1592	embryonic_stem_cells
CYP4F26P	106478958	testis
CYP4F32P	107133497	testis
CYP4F34P	100422247	testis
CYP4F62P	646802	testis
CYSLTR2	57105	placenta
D21S2088E	266917	embryonic_stem_cells
DAB1-AS1	101926890	testis
DACT3-AS1	100506068	testis
DAW1	164781	testis
DAZ1	1617	testis
DAZ4	57135	testis
DAZL	1618	testis
DBIL5P	100131454	testis
DCAF4L1	285429	testis
DCAF4L2	138009	testis
DCAF8L2	347442	testis
DCC	1630	testis
DCDC2C	728597	testis
DDHD1-DT	101927620	testis
DDI1	414301	testis
DDX11L5	100287596	testis
DDX25	29118	embryonic_stem_cells, testis
DDX4	54514	testis
DDX53	168400	testis
DEFA1	1667	placenta
DEFB119	245932	testis
DEFB121	245934	testis
DEFB123	245936	testis
DEPDC1B	55789	embryonic_stem_cells
DEUP1	159989	testis
DGKK	139189	embryonic_stem_cells
DHH	50846	testis
DIAPH3-AS1	100874195	testis
DIAPH3-AS2	100874196	testis
DISP3	57540	testis
DKKL1	27120	testis
DLG1-AS1	100507086	testis
DLGAP2-AS1	100507435	testis
DLGAP4-AS1	101926987	testis
DMRT1	1761	testis
DMRTB1	63948	testis
DMRTC2	63946	testis
DNAAF3	352909	testis
DNAAF8	146562	testis
DNAH3	55567	testis
DNAH8	1769	testis
DNAI2	64446	testis
DNAI3	126820	testis
DNAJB3	414061	testis
DNAJB7	150353	testis
DNAJB8	165721	testis
DNAJB8-AS1	285224	testis
DNAJC5B	85479	testis
DNAJC5G	285126	testis
DNM1P46	196968	testis
DNMBP-AS1	100188954	placenta
DNMT3B	1789	embryonic_stem_cells
DPEP2NB	100131303	testis
DPP10-AS3	101927591	testis
DPPA3	359787	embryonic_stem_cells
DPPA4	55211	embryonic_stem_cells
DPY19L2P1	554236	testis
DRAXIN	374946	embryonic_stem_cells
DRC7	84229	testis
DSCR8	84677	testis
DSCR9	257203	testis
DUSP13	51207	testis
DUSP21	63904	testis
DYDC1	143241	testis
DYRK3-AS1	105372876	testis
E2F7	144455	embryonic_stem_cells
EFCAB3	146779	testis
EFCAB5	374786	testis
EFCAB9	285588	testis
EGFLAM-AS2	100506475	testis
EGFR-AS1	100507500	placenta
EIF4BP8	339881	testis
ELAVL4	1996	testis
ELK2AP	2003	testis
ELK2BP	9995	testis
ELMO1-AS1	100861514	placenta
ELOA2	51224	testis
ELOBP2	253665	testis
ELOVL2-AS1	100506409	testis
ENO1-AS1	100505975	testis
ENTHD1	150350	testis
EPHA10	284656	testis
EPPIN	57119	testis
EPPIN-WFDC6	100526773	testis
EQTN	54586	testis
ERCC6L	54821	embryonic_stem_cells
ERICH6	131831	testis
ERLNC1	101929441	testis
ERVFRD-1	405754	placenta
ERVH-1	100616446	embryonic_stem_cells
ERVH48-1	90625	placenta
ERVV-1	147664	placenta
ERVV-2	100271846	placenta
ESPNP	284729	testis
ESRG	790952	embryonic_stem_cells
ESRRAP2	144832	testis
ESX1	80712	testis
ETDB	100129515	testis
EXD1	161829	testis
EXO1	9156	embryonic_stem_cells
EZR-AS1	101409257	placenta
F11-AS1	285441	testis
FABP12	646486	testis
FAM111B	374393	embryonic_stem_cells
FAM120A2P	445577	placenta
FAM163A	148753	testis
FAM166A	401565	testis
FAM166C	339778	testis
FAM170A	340069	testis
FAM170B	170370	testis
FAM181A	90050	testis
FAM181A-AS1	283592	testis
FAM183BP	340286	testis
FAM183DP	101060105	testis
FAM186A	121006	testis
FAM186B	84070	testis
FAM187B	148109	testis
FAM205A	259308	testis
FAM205BP	389715	testis
FAM205C	100129969	testis
FAM209A	200232	testis
FAM209B	388799	testis
FAM217A	222826	testis
FAM220CP	100507415	testis
FAM221B	392307	testis
FAM222A-AS1	84983	testis
FAM225A	286333	testis
FAM225B	100128385	testis
FAM230A	653203	testis
FAM230B	642633	testis
FAM230D	100996415	testis
FAM230F	100996432	testis
FAM230G	101927859	testis
FAM230I	388882	testis
FAM230J	729461	testis
FAM236A	100129407	testis
FAM236B	100132304	testis
FAM238A	645528	testis
FAM238B	731789	testis
FAM238C	387644	testis
FAM242B	105379478	testis
FAM242E	105379438	testis
FAM242F	105376064	testis
FAM24A	118670	testis
FAM47B	170062	testis
FAM72B	653820	embryonic_stem_cells
FAM81B	153643	testis
FAM83C-AS1	140846	testis
FAM95B1	100133036	testis
FANCD2OS	115795	testis
FATE1	89885	testis
FBN3	84467	embryonic_stem_cells
FBXO3-DT	101928440	testis
FBXO43	286151	testis
FBXW10	10517	testis
FCGR1CP	100132417	placenta
FEM1A	55527	embryonic_stem_cells, placenta
FER1L5	90342	testis
FEZF1	389549	embryonic_stem_cells
FEZF1-AS1	154860	embryonic_stem_cells
FGF14-AS1	100874081	testis
FGF14-IT1	283480	testis
FGF19	9965	embryonic_stem_cells
FHAD1	114827	testis
FIBCD1	84929	testis
FIGNL2	401720	embryonic_stem_cells
FIRRE	286467	embryonic_stem_cells
FKBP6	8468	testis
FKTN-AS1	105376199	testis
FLJ36000	284124	testis
FLJ40194	124871	testis
FMR1NB	158521	testis
FNDC11	79025	testis
FNDC8	54752	testis
FOXG1	2290	testis
FOXH1	8928	embryonic_stem_cells
FOXL3-OT1	100288524	testis
FOXN4	121643	testis
FOXP1-AS1	104502416	testis
FOXR1	283150	testis
FREY1	143678	testis
FRG2KP	102724018	testis
FRMPD1	22844	testis
FSCB	84075	testis
FSCN3	29999	testis
FSIP2	401024	testis
FTMT	94033	testis
FUNDC2P2	388965	testis
GAB4	128954	testis
GABRG3-AS1	101928869	testis
GAGE1	2543	testis
GAGE10	102724473	testis
GAGE12B	729428	testis
GAGE12C	729422	testis
GAGE12D	100132399	testis
GAGE12E	729431	testis
GAGE12H	729442	testis
GAGE12J	729396	testis
GAGE2A	729447	testis
GAL	51083	embryonic_stem_cells
GALNT16-AS1	105370550	testis
GALNTL5	168391	testis
GAPDHP52	100421313	testis
GAPDHP72	346085	testis
GAPDHS	26330	testis
GARIN1B	84691	testis
GARIN2	161142	testis
GARIN3	153745	testis
GARIN4	149647	testis
GARIN5B	284418	testis
GARIN6	196472	testis
GAS2L1P2	340508	testis
GAS6-AS1	650669	placenta
GBX1	2636	testis
GCM1	8521	placenta
GDF3	9573	embryonic_stem_cells
GDPD2	54857	embryonic_stem_cells
GDPD4	220032	testis
GGN	199720	testis
GGTLC2	91227	testis
GGTLC4P	729838	testis
GH2	2689	placenta
GINS4	84296	embryonic_stem_cells
GJA8	2703	testis
GK2	2712	testis
GK3	2713	testis
GLIPR1L1	256710	testis
GMCL2	64396	testis
GNAO1-AS1	26077	testis
GNAO1-DT	283856	testis
GOLGA2P6	729668	testis
GOLGA2P9	440518	testis
GOLGA6A	342096	testis
GOLGA6D	653643	testis
GOLGA6L1	283767	testis
GOLGA6L2	283685	testis
GOLGA6L22	440243	testis
GOLGA6L24	645202	testis
GOLGA6L25	100132202	testis
GOLGA6L26	102723623	testis
GOLGA6L7	728310	testis
GOLGA8EP	390535	testis
GOLGA8F	100132565	testis
GOLGA8G	283768	testis
GOLGA8S	653061	testis
GOLGA8VP	441736	testis
GOT1L1	137362	testis
GPC1-AS1	100130449	placenta
GPR176-DT	100505534	testis
GPR19	2842	embryonic_stem_cells
GPR89B	51463	placenta
GPX5	2880	testis
GRK3-AS1	100996404	testis
GRK6P1	2871	testis
GRM2	2912	testis
GRM7-AS3	101927347	testis
GRPR	2925	embryonic_stem_cells
GS1-24F4.2	100652791	testis
GSG1	83445	testis
GSTCD-AS1	101929529	testis
GTF2I-AS1	101926943	placenta
GTF2IP1	2970	placenta
GTF2IP5	100420546	testis
GTF2IRD1P1	729156	placenta
GTSF1	121355	testis
GTSF1L	149699	testis
H1-7	341567	testis
H1-8	132243	testis
H2AC1	221613	testis
H2AC11	8969	testis
H2AC2P	387319	testis
H2AP	25763	testis
H2BC1	255626	testis
H2BC9	8345	embryonic_stem_cells
H3-4	8290	testis
H3C1	8350	testis
HAPLN1	1404	placenta
HAR1B	768097	testis
HBG1	3047	placenta
HBG2	3048	placenta
HBZ	3050	testis
HDGFL1	154150	testis
HEATR9	256957	testis
HEMGN	55363	testis
HES3	390992	embryonic_stem_cells
HHIPL2	79802	testis
HHLA1	10086	embryonic_stem_cells
HIF1A-AS1	100750246	placenta
HIGD2B	123346	testis
HIPK4	147746	testis
HLA-DPB2	3116	embryonic_stem_cells
HMGA2	8091	embryonic_stem_cells
HMGB4	127540	testis
HNRNPA1P15	100421353	testis
HNRNPA1P8	402562	testis
HOMER2P1	317768	testis
HOMER2P2	317769	testis
HORMAD1	84072	testis
HORMAD2	150280	testis
HPS1-AS1	101927278	testis
HS3ST5	222537	embryonic_stem_cells
HSD3B1	3283	placenta
HSD52	729467	testis
HSF5	124535	testis
HSFY1	86614	testis
HSFY2	159119	testis
HSP90AA4P	3323	embryonic_stem_cells
HSP90AA6P	441051	embryonic_stem_cells
HSP90AB2P	391634	embryonic_stem_cells
HSP90AB3P	3327	embryonic_stem_cells
HSP90B3P	343477	embryonic_stem_cells
HSPB9	94086	testis
HSPD1P21	100462990	testis
HTN1	3346	placenta
HTN3	3347	placenta
HTR1D	3352	embryonic_stem_cells
HTRA4	203100	placenta
IDI2	91734	embryonic_stem_cells
IER3-AS1	105379695	placenta
IGF2BP1	10642	embryonic_stem_cells
IGFBPL1	347252	embryonic_stem_cells
IGFL2	147920	testis
IGLL1	3543	testis
IGSF11-AS1	100506765	testis
IKBKB-DT	101929897	testis
IL13	3596	testis
IL1A	3552	testis
IL5	3567	testis
ILDR2	387597	testis
INS-IGF2	723961	placenta
INSL3	3640	testis
INSL4	3641	placenta
INSL6	11172	testis
IQCA1L	392843	testis
IQCF1	132141	testis
IQCF2	389123	testis
IQCF3	401067	testis
IQCF4P	100506840	testis
IQCF6	440956	testis
IQCJ-SCHIP1-AS1	100874433	testis
IQCM	285423	testis
IQUB	154865	testis
IRAG1-AS1	100129827	testis
IRGC	56269	testis
ISM2	145501	placenta
IZUMO1	284359	testis
IZUMO2	126123	testis
IZUMO3	100129669	testis
JARID2-AS1	100506681	testis
KARS1P2	100419560	testis
KASH5	147872	testis
KCNG3	170850	embryonic_stem_cells
KCNIP2-AS1	100289509	testis
KCNK13	56659	testis
KCNK4-TEX40	106780802	testis
KCNMA1-AS2	101929310	testis
KCNMA1-AS3	101929286	testis
KCNQ1DN	55539	testis
KCNU1	157855	testis
KCNV2	169522	testis
KCTD19	146212	testis
KDM4D	55693	testis
KEL	3792	testis
KHDC1L	100129128	testis
KIAA2012-AS1	729224	testis
KIF14	9928	embryonic_stem_cells
KIF2B	84643	testis
KIRREL3-AS2	100874251	testis
KISS1	3814	placenta
KLF17	128209	testis
KLF2P1	106480253	testis
KLHL10	317719	testis
KLK15	55554	testis
KRT17P5	339240	testis
KRT17P7	339258	testis
KRT18P55	284085	testis
KRT18P59	399965	testis
KRT19P1	441160	testis
KRT72	140807	testis
L1TD1	54596	embryonic_stem_cells
LAIR2	3904	placenta
LAPTM4A-DT	105373463	testis
LARGE-AS1	100506195	testis
LARP4B-DT	101927762	testis
LCMT1-AS2	100506655	placenta
LDHAL6A	160287	testis
LDHAL6B	92483	testis
LDHC	3948	testis
LEF1-AS1	641518	testis
LELP1	149018	testis
LEMD1	93273	testis
LETM1P2	100131934	testis
LGALS13	29124	placenta
LGALS14	56891	placenta
LIMD1-AS1	644714	placenta
LIMS3	96626	placenta
LIMS4	100288695	placenta
LIN28A	79727	embryonic_stem_cells
LIN28B	389421	embryonic_stem_cells, placenta
LINC-ROR	100885779	embryonic_stem_cells
LINC00029	100144596	testis
LINC00158	54072	testis
LINC00221	338005	placenta, testis
LINC00226	338004	testis
LINC00229	414351	testis
LINC00293	497634	testis
LINC00301	283197	testis
LINC00305	221241	testis
LINC00326	285735	testis
LINC00343	144920	testis
LINC00347	338864	testis
LINC00354	101928616	testis
LINC00378	101926930	testis
LINC00390	105370183	testis
LINC00395	100874157	testis
LINC00408	100652856	testis
LINC00427	100507040	testis
LINC00428	104355147	embryonic_stem_cells
LINC00442	348021	testis
LINC00445	100507114	testis
LINC00448	100874176	testis
LINC00454	100874178	testis
LINC00458	100507428	embryonic_stem_cells
LINC00466	199899	testis
LINC00467	84791	testis
LINC00533	387055	testis
LINC00545	440132	embryonic_stem_cells
LINC00552	100130386	testis
LINC00567	283486	testis
LINC00592	283404	testis
LINC00608	151300	testis
LINC00614	645587	testis
LINC00616	641365	testis
LINC00635	151658	testis
LINC00642	400238	testis
LINC00658	100507629	testis
LINC00661	126536	testis
LINC00668	400643	testis
LINC00677	105370683	testis
LINC00678	101410541	embryonic_stem_cells
LINC00687	728450	testis
LINC00690	100996597	testis
LINC00692	285326	testis
LINC00698	285401	embryonic_stem_cells
LINC00700	282980	testis
LINC00710	254312	testis
LINC00837	100507605	testis
LINC00851	440757	testis
LINC00879	255025	testis
LINC00901	100506724	testis
LINC00905	148231	testis
LINC00906	148145	testis
LINC00911	100996280	testis
LINC00917	732275	testis
LINC00919	100505619	testis
LINC00927	283688	testis
LINC00929	503519	testis
LINC00930	100144604	testis
LINC00943	100507206	testis
LINC00944	387895	testis
LINC00964	157381	testis
LINC00967	100505659	placenta
LINC01010	154092	testis
LINC01015	100507362	testis
LINC01022	105375616	testis
LINC01030	101937451	testis
LINC01052	105370242	testis
LINC01065	102723875	testis
LINC01066	106144544	testis
LINC01069	101927176	testis
LINC01081	101154687	testis
LINC01095	100505545	testis
LINC01096	285548	testis
LINC01108	102216342	embryonic_stem_cells
LINC01120	389043	testis
LINC01134	100133612	testis
LINC01191	440900	testis
LINC01192	647107	testis
LINC01206	100996490	testis
LINC01210	100507274	testis
LINC01214	101928022	testis
LINC01227	101928276	testis
LINC01233	100128139	testis
LINC01249	727982	testis
LINC01255	101927433	testis
LINC01304	100505964	testis
LINC01309	104326190	testis
LINC01333	101929082	testis
LINC01337	103689917	testis
LINC01339	101929495	testis
LINC01350	101929093	testis
LINC01356	100996702	embryonic_stem_cells
LINC01364	100505768	testis
LINC01377	102467074	testis
LINC01388	101929179	testis
LINC01405	100131138	embryonic_stem_cells
LINC01467	101928559	testis
LINC01471	101927149	testis
LINC01486	101928138	testis
LINC01487	101928190	testis
LINC01491	101928442	testis
LINC01500	102723742	testis
LINC01511	100506791	testis
LINC01514	101927396	testis
LINC01517	101929218	testis
LINC01518	101929397	testis
LINC01522	101927457	testis
LINC01523	101060004	testis
LINC01525	104355292	testis
LINC01533	100996665	testis
LINC01539	100505474	testis
LINC01548	728409	testis
LINC01553	283025	testis
LINC01570	101926950	testis
LINC01582	101927332	testis
LINC01584	101929701	testis
LINC01596	105377617	testis
LINC01603	100505739	testis
LINC01606	100507651	testis
LINC01622	285768	testis
LINC01641	107985463	embryonic_stem_cells
LINC01650	101928169	testis
LINC01655	101929771	testis
LINC01664	100996342	testis
LINC01676	101928476	testis
LINC01681	105371609	testis
LINC01682	101927504	testis
LINC01688	105371644	testis
LINC01704	646268	testis
LINC01718	100506470	testis
LINC01723	100505515	testis
LINC01728	105372626	testis
LINC01729	101929207	testis
LINC01743	255654	testis
LINC01744	101927683	testis
LINC01760	100996630	testis
LINC01766	102723617	testis
LINC01783	100132147	testis
LINC01784	105376745	testis
LINC01791	107985312	testis
LINC01795	105374744	embryonic_stem_cells
LINC01820	105374582	testis
LINC01838	100652911	testis
LINC01844	101926975	embryonic_stem_cells
LINC01849	105373507	testis
LINC01851	101927926	testis
LINC01855	105372292	testis
LINC01859	101929164	testis
LINC01869	284365	testis
LINC01872	105372444	testis
LINC01883	100996902	testis
LINC01884	102723362	testis
LINC01890	105374791	testis
LINC01905	102724698	testis
LINC01913	388942	testis
LINC01917	101928167	testis
LINC01919	102724651	testis
LINC01927	101927651	testis
LINC01939	101060385	testis
LINC01949	55338	placenta
LINC01961	101927424	testis
LINC01962	102577426	testis
LINC01974	105371798	testis
LINC01976	107546764	testis
LINC01988	100506319	testis
LINC01989	101927239	testis
LINC02020	107986164	testis
LINC02024	105374057	testis
LINC02028	285389	testis
LINC02032	100507461	testis
LINC02053	100505609	testis
LINC02056	102477328	testis
LINC02064	101929681	testis
LINC02067	101243545	placenta
LINC02087	101928567	testis
LINC02089	105371831	testis
LINC02091	100506371	testis
LINC02109	101929660	testis
LINC02112	285692	testis
LINC02116	101929034	testis
LINC02127	101927334	testis
LINC02140	100996345	testis
LINC02142	105374644	testis
LINC02143	101927835	testis
LINC02148	100505811	testis
LINC02152	105371071	testis
LINC02153	286114	testis
LINC02156	111082992	testis
LINC02165	101927629	testis
LINC02180	102467079	testis
LINC02184	100505948	testis
LINC02189	101928614	testis
LINC02190	105371173	testis
LINC02203	727924	testis
LINC02219	102467655	testis
LINC02235	109729147	testis
LINC02246	107987295	placenta
LINC02259	102723640	testis
LINC02263	105377390	testis
LINC02272	107986322	testis
LINC02281	105370423	testis
LINC02290	105370540	testis
LINC02314	100507277	testis
LINC02318	100506999	testis
LINC02322	101927729	testis
LINC02327	102724917	testis
LINC02336	105370309	testis
LINC02359	101927464	testis
LINC02366	101928162	testis
LINC02367	101930452	testis
LINC02369	100996679	testis
LINC02372	440117	testis
LINC02379	101927109	testis
LINC02395	101927292	testis
LINC02400	101927038	testis
LINC02411	101927637	testis
LINC02415	107161159	testis
LINC02419	105370078	testis
LINC02423	105370014	testis
LINC02424	105369860	testis
LINC02434	105377606	testis
LINC02436	101928877	testis
LINC02443	101929584	testis
LINC02473	107986266	testis
LINC02475	100506827	testis
LINC02478	100505984	testis
LINC02480	105377652	testis
LINC02491	105377467	testis
LINC02492	100506272	testis
LINC02501	105374565	testis
LINC02502	100996694	testis
LINC02564	102724130	testis
LINC02582	100505817	embryonic_stem_cells
LINC02584	100009613	testis
LINC02585	102724368	testis
LINC02612	101929282	testis
LINC02619	105377245	testis
LINC02626	102724589	testis
LINC02658	102724264	testis
LINC02727	105369541	testis
LINC02729	102723330	testis
LINC02746	105369431	testis
LINC02790	102723661	testis
LINC02805	100505824	testis
LINC02838	105375273	testis
LINC02843	286238	testis
LINC02844	105375679	testis
LINC02853	100507480	testis
LINC02860	285941	testis
LINC02874	283403	testis
LINC02876	100506650	testis
LINC02901	100130967	testis
LINC02911	388276	testis
LINC03023	102467222	testis
LINC03025	440896	testis
LINC03031	100506675	testis
LINC03054	101929217	testis
LINGO1-AS1	253044	testis
LINGO1-AS2	101929478	testis
LKAAEAR1	198437	testis
LLCFC1	135927	testis
LMNTD1	160492	testis
LNCARSR	102723932	testis
LNCPRESS1	101927721	embryonic_stem_cells
LNCPRESS2	101929194	embryonic_stem_cells
LNX1-AS1	100873939	testis
LOC100129291	100129291	testis
LOC100129931	100129931	placenta
LOC100130268	100130268	testis
LOC100130548	100130548	testis
LOC100131496	100131496	testis
LOC100240728	100240728	testis
LOC100286922	100286922	testis
LOC100505685	100505685	testis
LOC100505841	100505841	testis
LOC100505978	100505978	testis
LOC100506271	100506271	testis
LOC100506929	100506929	testis
LOC100506937	100506937	testis
LOC100507250	100507250	testis
LOC100507334	100507334	testis
LOC100507384	100507384	testis
LOC100507464	100507464	testis
LOC100652999	100652999	placenta
LOC100996671	100996671	testis
LOC101059915	101059915	testis
LOC101927020	101927020	testis
LOC101927227	101927227	testis
LOC101927388	101927388	testis
LOC101927476	101927476	placenta
LOC101927604	101927604	testis
LOC101927702	101927702	testis
LOC101927839	101927839	testis
LOC101928002	101928002	testis
LOC101928107	101928107	testis
LOC101928253	101928253	testis
LOC101928254	101928254	embryonic_stem_cells
LOC101928295	101928295	testis
LOC101928317	101928317	testis
LOC101928371	101928371	placenta
LOC101928398	101928398	testis
LOC101928463	101928463	testis
LOC101928523	101928523	testis
LOC101928532	101928532	testis
LOC101928557	101928557	testis
LOC101928651	101928651	testis
LOC101928682	101928682	testis
LOC101928743	101928743	testis
LOC101928775	101928775	testis
LOC101928866	101928866	testis
LOC101929022	101929022	testis
LOC101929050	101929050	testis
LOC101929073	101929073	testis
LOC101929128	101929128	placenta, testis
LOC101929154	101929154	testis
LOC101929172	101929172	testis
LOC101929341	101929341	testis
LOC101929452	101929452	testis
LOC101929494	101929494	placenta
LOC101929552	101929552	testis
LOC101929718	101929718	placenta
LOC101930028	101930028	testis
LOC102723604	102723604	testis
LOC102723786	102723786	testis
LOC102723968	102723968	testis
LOC102724485	102724485	testis
LOC102724684	102724684	testis
LOC102724700	102724700	testis
LOC102724710	102724710	testis
LOC102724849	102724849	testis
LOC102725019	102725019	testis
LOC102725080	102725080	testis
LOC104613533	104613533	testis
LOC105369306	105369306	embryonic_stem_cells
LOC105369728	105369728	testis
LOC105370047	105370047	testis
LOC105370145	105370145	testis
LOC105370473	105370473	testis
LOC105370489	105370489	testis
LOC105370589	105370589	testis
LOC105370622	105370622	testis
LOC105371079	105371079	testis
LOC105371335	105371335	testis
LOC105371361	105371361	placenta
LOC105371508	105371508	testis
LOC105372038	105372038	testis
LOC105372145	105372145	testis
LOC105372377	105372377	testis
LOC105372551	105372551	testis
LOC105373100	105373100	testis
LOC105373343	105373343	testis
LOC105373508	105373508	testis
LOC105373876	105373876	testis
LOC105374328	105374328	testis
LOC105374802	105374802	testis
LOC105374989	105374989	testis
LOC105375297	105375297	testis
LOC105375671	105375671	testis
LOC105375709	105375709	testis
LOC105375747	105375747	testis
LOC105376975	105376975	testis
LOC105377146	105377146	testis
LOC105378044	105378044	testis
LOC105378052	105378052	testis
LOC105379109	105379109	testis
LOC105379252	105379252	testis
LOC107984784	107984784	testis
LOC107986277	107986277	testis
LOC107987066	107987066	testis
LOC338963	338963	testis
LOC440084	440084	testis
LOC642929	642929	testis
LOC728660	728660	testis
LOC729815	729815	testis
LOC84214	84214	testis
LOXHD1	125336	testis
LPGAT1-AS1	102723727	testis
LRAT	9227	embryonic_stem_cells
LRIT1	26103	testis
LRRC18	474354	testis
LRRC36	55282	testis
LRRC37A11P	342666	testis
LRRC37A6P	387646	testis
LRRC37A9P	100533790	testis
LRRC52	440699	testis
LRRC52-AS1	400794	testis
LRRC63	220416	testis
LRRC71	149499	testis
LRRC74A	145497	testis
LRRC74B	400891	testis
LRRC77P	646168	testis
LRRC9	341883	testis
LRRD1	401387	testis
LRRIQ1	84125	testis
LRRIQ3	127255	testis
LUZP4	51213	testis
LYPD4	147719	testis
LYPD9P	101928226	testis
LYZL1	84569	testis
LYZL2	119180	testis
LYZL4	131375	testis
LYZL6	57151	testis
MACROD2-AS1	100379174	testis
MAEL	84944	testis
MAGEA1	4100	testis
MAGEA10	4109	placenta
MAGEA12	4111	testis
MAGEA2	4101	testis
MAGEA3	4102	testis
MAGEA4	4103	testis
MAGEA6	4105	testis
MAGEA8	4107	placenta
MAGEA9	4108	testis
MAGEB1	4112	testis
MAGEB17	645864	embryonic_stem_cells
MAGEB2	4113	testis
MAGEB4	4115	testis
MAGEC1	9947	testis
MAGEC2	51438	testis
MAGOH-DT	100507564	testis
MAJIN	283129	testis
MAL2-AS1	105375726	testis
MAP3K19	80122	testis
MAP3K5-AS1	101928461	testis
MAP9-AS1	102724776	testis
MAPK10-AS1	101929064	testis
MARCHF10	162333	testis
MARCHF11	441061	testis
MARK2P17	100421499	testis
MARK2P9	100507674	testis
MBD3L1	85509	testis
MCHR2-AS1	728012	testis
MCM10	55388	embryonic_stem_cells
MCM8-AS1	101929225	testis
MDC1-AS1	106478956	placenta
MED4-AS1	100873965	placenta
MEG8	79104	placenta
MEIG1	644890	testis
MEIOB	254528	testis
MEIOC	284071	testis
MEIOSIN	388553	testis
MFRP	83552	placenta
MFSD6L	162387	testis
MGAT4C	25834	embryonic_stem_cells
MGAT4D	152586	testis
MICALCL	84953	testis
MICALL2-DT	107986756	testis
MIR124-1HG	157627	embryonic_stem_cells
MIR1302-2HG	107985730	testis
MIR3147HG	100653233	testis
MIR3150B	100500907	testis
MIR3150BHG	105375650	testis
MIR3615	100500847	testis
MIR3976HG	645355	testis
MIR4307HG	101927081	testis
MIR4313	100423035	testis
MIR490	574443	testis
MIR5188	100847004	testis
MIR519A2	574500	testis
MIR6087	102464835	testis
MIR663A	724033	testis
MIR663AHG	284801	testis
MIR670HG	100507261	testis
MIR7515	102466235	testis
MIR9-3HG	254559	testis
MKI67	4288	embryonic_stem_cells
MLF1-DT	100996447	testis
MMEL1	79258	testis
MORC1	27136	testis
MORN3	283385	testis
MPC1L	347411	testis
MRGPRG-AS1	283303	testis
MROH2B	133558	testis
MROH5	389690	testis
MS4A5	64232	testis
MS4A6E	245802	testis
MSH2-OT1	644093	testis
MT1P3	140851	embryonic_stem_cells
MYADML	151325	testis
MYCBP2-AS1	100874212	placenta
MYCL-AS1	105378668	placenta
MYCN	4613	embryonic_stem_cells
MYCNOS	10408	testis
MYO3B-AS1	101929753	testis
MYO5BP2	392335	testis
MYRF-AS1	26070	testis
MYZAP	100820829	placenta
NAA11	84779	testis
NAALADL2-AS3	100862679	testis
NANOG	79923	embryonic_stem_cells
NANOS2	339345	testis
NAV2-AS2	100874014	placenta
NBPF11	200030	placenta
NBPF18P	441908	testis
NBPF25P	101929780	placenta
NBPF8	728841	placenta
NCKAP5-AS1	101928185	testis
NCOR1P2	729490	testis
NEIL3	55247	embryonic_stem_cells
NEURL1-AS1	102724341	testis
NFIA-AS1	645030	testis
NFILZ	105372267	testis
NKX2-8	26257	testis
NLRP4	147945	testis
NLRP7	199713	embryonic_stem_cells, testis
NODAL	4838	embryonic_stem_cells
NOPCHAP1	121053	embryonic_stem_cells
NOS2P3	339256	testis
NOTUM	147111	placenta
NPAP1	23742	testis
NPIPA8	101059953	placenta
NPIPB10P	730153	testis
NPIPB13	613037	placenta
NPIPB1P	729602	testis
NPIPB7	440350	testis
NPPB	4879	embryonic_stem_cells
NR0B1	190	testis
NRG1-IT1	100856811	testis
NSFP1	728806	placenta
NT5C1B	93034	testis
NT5DC4	284958	testis
NTRK3-AS1	283738	testis
NTS	4922	embryonic_stem_cells
NUCB1-AS1	100874085	placenta
NUF2	83540	embryonic_stem_cells, testis
NUP210L	91181	testis
NUP210P1	255330	testis
NUTM1	256646	testis
NXF2	56001	testis
NXF2B	728343	testis
OBI1-AS1	100874222	placenta
ODF3	113746	testis
ODF3L1	161753	testis
ODF3L2	284451	testis
ODF4	146852	testis
OLIG3	167826	embryonic_stem_cells
OOEP	441161	testis
OOSP2	219990	testis
OPN5	221391	testis
OPRM1	4988	testis
OR10J1	26476	testis
OR11K1P	81109	testis
OR2H1	26716	testis
OR4M2-OT1	101927079	testis
OR4N3P	390539	testis
OR4N4C	105369274	testis
OR7E156P	283491	testis
OR7E19P	26651	testis
OR7E29P	26644	testis
ORC1	4998	embryonic_stem_cells
OSBPL10-AS1	100874206	testis
OTOP2	92736	testis
OTUD6A	139562	testis
OTX2	5015	embryonic_stem_cells
OVOL1-AS1	101927828	testis
OVOL3	728361	testis
OVOS2	144203	testis
OXCT2	64064	testis
P2RX3	5024	testis
P4HA2-AS1	100861518	placenta
PABPC3	5042	testis
PACRG-AS2	101929239	testis
PAGE1	8712	testis
PAGE2	203569	testis
PAGE2B	389860	testis
PAGE3	139793	testis
PAGE5	90737	testis
PAPOLB	56903	testis
PAPPA2	60676	placenta
PARP11-AS1	105369609	testis
PASD1	139135	testis
PBK	55872	testis
PCCA-AS1	100885777	testis
PCDHB19P	84054	testis
PCED1CP	646249	testis
PCLAF	9768	embryonic_stem_cells
PCNAP1	359806	testis
PDCL2	132954	testis
PDHA2	5161	testis
PDILT	204474	testis
PDSS1P2	100996500	testis
PDYN	5173	testis
PDZD9	255762	testis
PEX5L-AS2	101928790	testis
PFN3	345456	testis
PGK1P2	5233	embryonic_stem_cells
PGK2	5232	testis
PHACTR2-AS1	285740	testis
PHC2-AS1	101929464	testis
PICSAR	378825	testis
PIMREG	54478	embryonic_stem_cells
PIP5K1P1	206426	testis
PIPSL	266971	testis
PITPNM2-AS1	100507091	testis
PIWIL1	9271	testis
PKD1L3	342372	placenta
PKD1P1	339044	placenta
PLAAT1	57110	testis
PLAC1	10761	placenta
PLAC4	191585	placenta
PLCE1-AS1	100128054	placenta
PLCE1-AS2	101927049	testis
PLCXD2-AS1	100874115	testis
PLCZ1	89869	testis
PLSCR2	57047	testis
PMFBP1	83449	testis
PMS2P2	5380	placenta
POM121L10P	646074	testis
POM121L12	285877	testis
POM121L14P	727805	testis
POM121L15P	102725072	testis
POM121L1P	25812	testis
POM121L2	94026	testis
POM121L4P	266697	testis
POM121L8P	29797	testis
POTEC	388468	testis
POU5F1B	5462	embryonic_stem_cells
POU5F1P4	645682	embryonic_stem_cells
PP2D1	151649	testis
PPEF1	5475	testis
PPFIA2-AS1	102724663	testis
PPP1R17	10842	embryonic_stem_cells
PPP1R1C	151242	testis
PPP1R2B	153743	testis
PPP1R2C	80316	testis
PPP1R2P10	100128626	testis
PPP1R2P2	54036	testis
PPP1R42	286187	testis
PPP3R2	5535	testis
PPP4R1-AS1	101927323	testis
PRAME	23532	testis
PRDM14	63978	embryonic_stem_cells
PRDM7	11105	testis
PRDM9	56979	testis
PRG2	5553	placenta
PRH1	5554	placenta
PRICKLE2-DT	101929316	testis
PRKACG	5568	testis
PRKG2-AS1	101928942	testis
PRM1	5619	testis
PRM2	5620	testis
PRM3	58531	testis
PRMT5-AS1	100505758	placenta, testis
PRND	23627	testis
PRNT	149830	testis
PRPF39-DT	105370474	testis
PRPS1L1	221823	testis
PRR19	284338	testis
PRR23A	729627	testis
PRR30	339779	testis
PRRX2-AS1	101929437	testis
PRSS37	136242	testis
PRSS38	339501	testis
PRSS54	221191	testis
PRSS55	203074	testis
PRSS58	136541	testis
PSD2-AS1	101929696	testis
PSG1	5669	placenta
PSG10P	653492	placenta
PSG11	5680	placenta
PSG3	5671	placenta
PSG4	5672	placenta
PSG5	5673	placenta
PSG6	5675	placenta
PSG7	5676	placenta
PSG8	440533	placenta
PSG9	5678	placenta
PSMA8	143471	testis
PSMC1P11	442153	testis
PSPC1P1	642395	testis
PSPC1P2	100873875	testis
PTGES3L-AARSD1	100885850	placenta
PWRN2	791115	testis
PYURF	100996939	placenta
RAB39A	54734	embryonic_stem_cells
RAD21L1	642636	testis
RAD51AP2	729475	testis
RBAKDN	389458	testis
RBM17P4	100128974	testis
RBM22P3	100128867	testis
RBM46	166863	testis
RBMX2P5	391804	testis
RBMXL2	27288	testis
RBMY1A1	5940	testis
RBMY1B	378948	testis
RBMY1D	378949	testis
RBMY1E	378950	testis
RBMY1F	159163	testis
RBMY1J	378951	testis
RC3H1-DT	105371620	testis
RDM1	201299	testis
REC114	283677	testis
RFX4	5992	testis
RGMB-AS1	503569	testis
RGPD1	400966	placenta
RGPD4-AS1	729121	testis
RGPD5	84220	placenta
RGPD6	729540	placenta
RGS2-AS1	102724954	testis
RGSL1	353299	testis
RHOXF2	84528	testis
RHOXF2B	727940	testis
RIMBP3	85376	testis
RN7SKP230	106479197	testis
RN7SL263P	106480993	embryonic_stem_cells
RNASE11	122651	testis
RNASE11-AS1	254028	testis
RNF113B	140432	testis
RNF126P1	376412	testis
RNF133	168433	testis
RNF148	378925	testis
RNF151	146310	testis
RNF157-AS1	100507218	testis
RNF17	56163	testis
RNF32-AS1	101927858	testis
RNU6-840P	106479938	embryonic_stem_cells
ROPN1	54763	testis
ROPN1B	152015	testis
ROPN1L	83853	testis
ROR1-AS1	101927034	testis
RORA-AS2	100996876	testis
RPGRIP1	57096	testis
RPL10L	140801	testis
RPL17P43	729259	testis
RPL23AP26	391490	testis
RPL29P7	100270972	testis
RPL36P20	729032	testis
RPS11P6	729258	testis
RPS17P15	100271363	testis
RPS26P8	644191	testis
RPS6KA2-AS1	100861523	testis
RPS7P5	645884	testis
RRM2	6241	embryonic_stem_cells
RSKR	124923	embryonic_stem_cells
RSPH10B	222967	testis
RSPH6A	81492	testis
RTL1	388015	placenta
RTL9	57529	testis
RTP1	132112	embryonic_stem_cells
RUNX2-AS1	105375077	testis
RXYLT1-AS1	104169670	placenta
S100A11P1	729659	embryonic_stem_cells
SALL4	57167	embryonic_stem_cells
SAMD15	161394	testis
SAXO1	158297	testis
SCARNA17	677769	placenta
SCG3	29106	embryonic_stem_cells
SCP2D1	140856	testis
SCP2D1-AS1	100128496	testis
SCUBE1-AS2	105373051	testis
SEPTIN10P1	389662	testis
SEPTIN12	124404	testis
SEPTIN14	346288	testis
SEPTIN7P11	441601	testis
SEPTIN7P9	285961	testis
SETSIP	646817	embryonic_stem_cells
SH2D6	284948	testis
SHCBP1L	81626	testis
SHISA9	729993	embryonic_stem_cells
SHOC1	158401	testis
SIGLEC6	946	placenta
SIGLEC7	27036	placenta
SIGLECL1	284369	testis
SIRPD	128646	testis
SLC13A4	26266	placenta
SLC14A2-AS1	101927980	testis
SLC22A14	9389	testis
SLC22A16	85413	testis
SLC25A1P3	644159	testis
SLC25A2	83884	testis
SLC25A31	83447	testis
SLC25A3P1	163742	testis
SLC25A51P1	442229	testis
SLC25A51P4	494141	testis
SLC25A52	147407	testis
SLC26A8	116369	testis
SLC2A14	144195	testis
SLC30A3	7781	testis
SLC35G6	643664	testis
SLC36A3	285641	testis
SLC52A1	55065	placenta
SLC6A10P	386757	testis
SLC9B1	150159	testis
SLC9C1	285335	testis
SLC9C2	284525	testis
SLCO5A1	81796	placenta
SLCO6A1	133482	testis
SLIT1-AS1	100505540	testis
SLIT2-IT1	100505893	testis
SLX1B	79008	placenta
SMAD1-AS1	104326058	placenta
SMAD1-AS2	101927659	testis
SMC1B	27127	testis
SMCP	4184	testis
SMG7-AS1	284649	testis
SMIM10L2B-AS1	100287728	testis
SMIM14-DT	105374419	testis
SMIM2	79024	testis
SMIM2-IT1	100874377	testis
SMIM23	644994	testis
SMIM36	101927367	testis
SMIM47	105372440	testis
SMKR1	100287482	testis
SMPD4P1	645280	testis
SMR3B	10879	placenta
SNHG27	101927305	testis
SNHG3	8420	embryonic_stem_cells
SNORA40	677822	embryonic_stem_cells
SNORA63	6043	embryonic_stem_cells
SNORA67	26781	embryonic_stem_cells
SNORD22	9304	embryonic_stem_cells
SNRPD2P2	645339	testis
SNRPF-DT	105369921	testis
SNX18P3	100418975	testis
SNX33P1	100533624	testis
SOHLH1	402381	testis
SOHLH2	54937	testis
SORCS3-AS1	100505890	testis
SOX11	6664	embryonic_stem_cells
SOX21	11166	embryonic_stem_cells
SOX30	11063	testis
SOX5-AS1	101928471	testis
SPACA1	81833	testis
SPACA3	124912	testis
SPACA4	171169	testis
SPACA5B	729201	testis
SPACA7	122258	testis
SPACDR	402573	testis
SPAG6	9576	testis
SPAM1	6677	testis
SPANXA1	30014	testis
SPANXA2	728712	testis
SPANXB1	728695	testis
SPANXC	64663	testis
SPANXD	64648	testis
SPANXN3	139067	testis
SPANXN4	441525	testis
SPANXN5	494197	testis
SPATA12	353324	testis
SPATA13	221178	embryonic_stem_cells, placenta
SPATA16	83893	testis
SPATA17	128153	testis
SPATA19	219938	testis
SPATA22	84690	testis
SPATA3	130560	testis
SPATA3-AS1	348761	testis
SPATA31C1	441452	testis
SPATA31C2	645961	testis
SPATA31D1	389763	testis
SPATA31D3	389762	testis
SPATA31D5P	347127	testis
SPATA31E1	286234	testis
SPATA32	124783	testis
SPATA4	132851	testis
SPATA42	642864	testis
SPATA45	149643	testis
SPATA46	284680	testis
SPATA48	100130988	testis
SPATA8	145946	testis
SPATA8-AS1	100652749	testis
SPATC1	375686	testis
SPATS1	221409	testis
SPCS2P4	653566	embryonic_stem_cells
SPDYE1	285955	testis
SPDYE4	388333	testis
SPEM1	374768	testis
SPEM2	201243	testis
SPEM3	107983988	testis
SPINK2	6691	testis
SPO11	23626	testis
SPPL2C	162540	testis
SPZ1	84654	testis
SRRM2-AS1	100128788	testis
SRRM5	100170229	testis
SSMEM1	136263	testis
SSX1	6756	testis
SSX2	6757	testis
SSX3	10214	testis
SSX4	6759	testis
ST7-OT4	338069	testis
STARD13-AS	100874241	testis
STARD6	147323	testis
STAT4-AS1	105373805	testis
STK31	56164	testis
STK4-DT	100505826	testis
STON1-GTF2A1L	286749	placenta
STPG4	285051	testis
SULT1A4	445329	placenta
SUMO1P1	391257	testis
SUN3	256979	testis
SUN5	140732	testis
SYCE3	644186	testis
SYCP1	6847	testis
SYCP3	50511	testis
SYNGR4	23546	testis
SYT6	148281	embryonic_stem_cells
TAC3	6866	placenta
TAF7L	54457	testis
TAFA3	284467	testis
TAFA4	151647	embryonic_stem_cells
TAS1R1	80835	testis
TBATA	219793	testis
TBC1D21	161514	testis
TBC1D26	353149	testis
TBC1D28	254272	testis
TBC1D29P	26083	testis
TBC1D3	729873	placenta
TBC1D3C	414060	placenta
TBC1D3D	101060389	placenta
TBC1D3P2	440452	testis
TBC1D3P5	440419	testis
TBX18-AS1	102724201	testis
TBX22	50945	testis
TCAF2P1	653691	placenta
TCAM1P	146771	testis
TCP10L	140290	testis
TCP10L2	401285	testis
TCP10L3	6953	testis
TCP11	6954	testis
TCTE1	202500	testis
TDGF1	6997	embryonic_stem_cells
TDRD1	56165	testis
TDRD6-AS1	101926934	testis
TDRD9	122402	testis
TDRG1	732253	testis
TEKT4	150483	testis
TEKT5	146279	testis
TENT5C-DT	100996263	testis
TERB1	283847	testis
TERB2	145645	testis
TESC-AS1	101928244	testis
TEX101	83639	testis
TEX11	56159	testis
TEX12	56158	testis
TEX13A	56157	testis
TEX14	56155	testis
TEX19	400629	testis
TEX26	122046	testis
TEX26-AS1	100507064	testis
TEX33	339669	testis
TEX35	84066	testis
TEX36	387718	testis
TEX36-AS1	100169752	testis
TEX37	200523	testis
TEX38	374973	testis
TEX43	389320	testis
TEX44	165100	testis
TEX45	374877	testis
TEX46	729059	testis
TEX47	219557	testis
TEX48	100505478	testis
TEX49	255411	testis
TEX50	730159	testis
TEX51	101929926	testis
TEX53	105376230	testis
TEX55	152405	testis
TFDP3	51270	testis
TFPI2-DT	105375401	placenta
TGIF2LX	90316	testis
TGIF2LY	90655	testis
THEG	51298	testis
THEG5	100507527	testis
THEGL	100506564	testis
THORLNC	100506797	testis
TIGD3	220359	testis
TIMD4	91937	testis
TKTL1	8277	testis
TKTL2	84076	testis
TLCD3B	83723	testis
TMCO2	127391	testis
TMCO5A	145942	testis
TMCO5B	100652857	testis
TMEM191A	84222	testis
TMEM191B	728229	testis
TMEM191C	645426	testis
TMEM202	338949	testis
TMEM210	100505993	testis
TMEM215	401498	testis
TMEM217	221468	testis
TMEM225	338661	testis
TMEM239	100288797	testis
TMEM247	388946	testis
TMEM249	340393	testis
TMEM270	135886	testis
TMEM30CP	644444	testis
TMEM31	203562	testis
TMEM89	440955	testis
TMEM95	339168	testis
TMIGD3	57413	testis
TMPOP2	100533619	testis
TMPRSS12	283471	testis
TNFSF11	8600	embryonic_stem_cells
TNP1	7141	testis
TNP2	7142	testis
TNXA	7146	placenta
TOMM20L	387990	testis
TOPAZ1	375337	testis
TP53TG3D	729264	testis
TP53TG3E	102724101	testis
TP53TG3F	102724127	testis
TP53TG5	27296	testis
TPD52L3	89882	testis
TPPP2	122664	testis
TPTE	7179	testis
TPTE2	93492	testis
TPTE2P2	644623	testis
TPTE2P3	220115	testis
TPTE2P6	374491	testis
TRBV7-1	28597	testis
TRIM36	55521	testis
TRIM42	287015	testis
TRIM6-TRIM34	445372	placenta
TRIM71	131405	embryonic_stem_cells
TRIML1	339976	testis
TRIML2	205860	embryonic_stem_cells
TRPC5OS	100329135	testis
TSACC	128229	testis
TSBP1	10665	testis
TSGA10IP	254187	testis
TSGA13	114960	testis
TSKS	60385	testis
TSPAN16	26526	testis
TSPY1	7258	testis
TSPY10	100289087	testis
TSPY2	64591	testis
TSPY3	728137	testis
TSPY4	728395	testis
TSPY8	728403	testis
TSPYL6	388951	testis
TSSK1B	83942	testis
TTC16	158248	testis
TTC29	83894	testis
TTLL13	440307	testis
TTLL2	83887	testis
TTLL6	284076	testis
TTLL8	164714	testis
TUBA3C	7278	testis
TUBA3E	112714	testis
TUBB8B	260334	testis
TULP2	7288	testis
TUNAR	100507043	embryonic_stem_cells
TUSC7	285194	testis
TXNDC2	84203	testis
TXNDC8	255220	testis
UBE2DNL	100131816	testis
UBE2E2-DT	100505877	testis
UBE2L5	171222	testis
UBE2U	148581	testis
UBL4B	164153	testis
UBQLN3	50613	testis
UGT3A2	167127	embryonic_stem_cells
UNC13A	23025	embryonic_stem_cells
UNC5D	137970	embryonic_stem_cells
USP2-AS1	100499227	testis
USP29	57663	testis
USP50	373509	testis
UTF1	8433	testis
UTS2R	2837	testis
UVRAG-DT	100506113	testis
VCX	26609	testis
VCX2	51480	testis
VCX3A	51481	testis
VCX3B	425054	testis
VCY	9084	testis
VCY1B	353513	testis
VDAC1P5	10187	embryonic_stem_cells
VGLL1	51442	placenta
VN1R32P	100312788	testis
VN2R19P	100033407	testis
VPS13A-AS1	100286938	testis
VRTN	55237	embryonic_stem_cells
VSIG1	340547	testis
VWA3B	200403	testis
VWA5B1	127731	testis
WDR64	128025	testis
WDR82P1	728505	testis
WDR87	83889	testis
WDR88	126248	testis
WFDC10B	280664	testis
WFDC11	259239	testis
WFDC3	140686	testis
WFDC6	140870	testis
WWOX-AS1	102724047	testis
XAGE1A	653220	testis
XAGE2	9502	placenta
XAGE3	170626	placenta
XKR4-AS1	105375843	testis
XKR9	389668	testis
YBX2P1	100124332	testis
YBX3P1	440359	testis
YWHAEP1	649395	testis
ZACN	353174	placenta
ZBBX	79740	testis
ZBTB20-AS1	100131117	testis
ZBTB32	27033	testis
ZBTB8B	728116	embryonic_stem_cells
ZC2HC1B	153918	testis
ZC2HC1C	79696	testis
ZCCHC13	389874	testis
ZCCHC14-DT	101928737	testis
ZDHHC22	283576	embryonic_stem_cells
ZEB2-AS1	100303491	placenta
ZFAT-AS1	594840	placenta
ZFP42	132625	embryonic_stem_cells
ZIC2	7546	embryonic_stem_cells
ZIC3	7547	embryonic_stem_cells
ZIC5	85416	embryonic_stem_cells
ZIM2	23619	placenta
ZNF114	163071	embryonic_stem_cells
ZNF26	7574	embryonic_stem_cells
ZNF280B	140883	testis
ZNF295-AS1	150142	testis
ZNF451-AS1	101927211	testis
ZNF541	84215	testis
ZNF560	147741	testis
ZNF649-AS1	101928571	testis
ZNF683	257101	testis
ZNF695	57116	embryonic_stem_cells
ZNF724	440519	embryonic_stem_cells
ZNF970P	105369729	testis
ZNRF4	148066	testis
ZPBP	11055	testis
ZPBP2	124626	testis
ZSCAN10	84891	embryonic_stem_cells
ZSWIM2	151112	testis
List of 1882 genes with predominant expression in testis, placenta and/or embryonic stem cells, and not expressed in normal breast. The table indicates the gene symbol, the gene identification number (ID Gene) from the NCBI database and the corresponding tissue of predominance (testis, placenta, ESC). Some genes are simultaneously expressed in two of three tissues.

## Sheet: Table S2
Table S2. Frequencies of ectopic activations of the tissue-specific genes.
Gene symbol	All tumours	Luminal-A	Luminal-B	HER2-enriched	Basal-like	ER+	ER-	HER2+	TNBC
PCLAF	88.6	83.1	98.5	97.6	96.3	87.8	93.7	96.2	94.8
NUF2	88.1	80.3	100	97.6	99.5	85.8	96.6	97.5	97.4
CDC25C	86.1	77.2	99.5	97.6	98.4	83.7	94.5	95.5	96.5
CENPF	83.8	74.1	97.5	93.9	98.4	80	94.5	92.4	95.7
PBK	83.6	73.9	98.5	93.9	97.9	80.6	93.7	91.1	95.7
SALL4	82	81.8	85.1	89	78.3	81.7	81.5	89.8	75.7
EXO1	81.5	68.9	97	100	98.9	77.1	95.8	94.9	96.5
RRM2	81.4	67.5	98.5	100	98.9	76.3	95.8	89.8	96.5
NEIL3	80.9	67.6	99.5	96.3	97.9	76.2	94.5	88.5	96.5
ASPM	80.3	67.1	98	92.7	98.4	75.5	94.5	91.1	94.8
ERCC6L	80.1	66.5	98	97.6	97.9	75.8	93.7	89.8	96.5
CENPA	79.8	63.6	99	100	100	74.4	97.5	89.2	97.4
LINC02901	79	81.1	93.1	93.9	58.2	82.1	65.5	86.6	66.1
PLAC1	78	86.2	85.6	79.3	51.3	83.7	58.4	79	53
KIF14	77	61.9	95	92.7	98.4	71.6	93.7	87.3	95.7
DEPDC1B	76.2	59.2	98.5	96.3	96.8	70.6	93.7	84.7	93.9
MKI67	75.9	59.6	95	96.3	96.8	70	93.7	86	95.7
CENPE	75.6	58.5	97.5	95.1	96.8	69.2	93.3	85.4	94.8
MCM10	74.7	56.4	97.5	96.3	97.9	68.7	93.7	88.5	95.7
LEF1-AS1	72.1	84.4	70.3	56.1	42.3	78.8	48.7	72	50.4
PIMREG	72.1	53.7	93.6	91.5	98.9	66.2	91.6	82.8	94.8
CDC6	72	52.2	98	98.8	94.7	66.2	90.8	86	90.4
RDM1	71.8	64.5	90.6	69.5	82	70.8	73.1	70.7	76.5
TMEM270	71.4	70.6	81.2	53.7	76.7	72.2	68.5	66.9	73.9
PRR19	70.2	66.5	74.8	72	79.4	69.5	74.4	66.9	78.3
TSACC	68.6	62.5	81.2	74.4	78.8	67.2	72.7	73.9	74.8
LOC102724849	67.4	67.5	73.8	70.7	59.3	68.4	62.6	74.5	56.5
FBXO43	66.2	59.2	80.7	59.8	83.6	63.9	72.7	63.7	81.7
E2F7	65.6	50.2	91.6	70.7	84.7	61.5	76.1	67.5	82.6
ZNF695	65.5	47.8	79.7	85.4	98.9	57.4	93.3	74.5	94.8
HTR1D	65.2	68.6	62.4	62.2	61.9	65.9	60.9	63.7	60.9
LINC00466	64.6	70.4	67.3	41.5	62.4	68.1	53.4	55.4	61.7
FAM111B	64.5	46.7	87.1	92.7	84.7	58.6	82.4	79	85.2
H2BC9	64.2	60.5	69.8	73.2	70.9	62.1	68.1	65.6	63.5
SYNGR4	63.3	61.6	77.2	79.3	54.5	65	60.5	71.3	53.9
HAPLN1	63.2	61.9	59.4	70.7	73.5	59.8	71.4	68.2	73.9
PRICKLE2-DT	62.2	62.9	65.8	70.7	60.3	62.9	59.7	73.9	53.9
FAM72B	62.2	41.2	86.6	81.7	95.8	54.2	87.4	75.2	93
ILDR2	61.8	69.1	62.9	63.4	41.3	66	46.2	69.4	41.7
TIGD3	61.2	61	81.2	61	45	63.9	48.7	59.2	51.3
GPR19	60.9	43	73.8	81.7	94.7	53.6	86.6	72.6	91.3
BLM	59.8	36.8	85.1	81.7	93.1	51.8	85.3	70.7	90.4
DNAAF3	58.7	75.4	66.8	52.4	7.9	70.6	20.2	61.8	10.4
SPATA17	58.4	74.8	70.8	42.7	13.2	69.8	19.7	60.5	12.2
LINC01522	57.6	69.7	70.8	36.6	23.3	65.7	26.5	58	27.8
DNAAF8	57	75.2	58.4	48.8	12.7	67.4	20.2	54.1	10.4
LINC00467	55.8	65.8	67.3	43.9	26.5	62.2	31.5	54.1	26.1
FOXH1	55.3	56.4	64.4	34.1	54	57.4	47.5	42	45.2
GINS4	53.7	37.7	71.3	52.4	87.8	47	75.6	55.4	83.5
CCDC87	51.8	63.2	60.4	56.1	12.7	59.7	22.3	62.4	10.4
KCNG3	51.1	40.3	75.2	47.6	61.4	49.7	55.9	50.3	54.8
GPC1-AS1	50.8	62.1	63.4	56.1	1.6	60.7	13	63.1	4.3
C20orf144	50.8	45.8	63.4	45.1	57.7	50.2	51.7	44.6	49.6
CFAP99	50.5	74.8	54	11	0	64.1	5.9	35.7	2.6
ACTL8	50.4	36	55.4	64.6	83.6	41.6	78.2	54.1	80
LRRC37A9P	49.4	46.3	69.3	50	39.2	51	39.5	58.6	39.1
IGFBPL1	48.4	41	51.5	69.5	65.6	44	66	58.6	64.3
MIR3150BHG	48.3	42.5	64.9	82.9	33.3	48.8	41.6	61.8	31.3
MORN3	48.1	52.9	44.6	23.2	53.4	48.9	43.7	35.7	45.2
LKAAEAR1	48	51.8	47.5	48.8	36	50.7	39.1	41.4	40.9
TTC16	47.5	60.8	47.5	37.8	13.2	55.1	21.8	46.5	16.5
BRCA2	47.5	29	71.8	69.5	70.9	41.1	66	62.4	70.4
IGFL2	47	49.6	42.6	65.9	39.7	48.5	44.5	58	38.3
TEX45	46.4	52.2	57.4	23.2	32.8	51.2	30.3	32.5	33
DNMT3B	46.4	23.7	62.9	84.1	82.5	36.8	80.3	59.2	81.7
TLCD3B	46.2	58.1	60.9	19.5	7.9	55.4	11.3	41.4	8.7
SMKR1	46.1	47.6	56.4	22	43.4	48.3	35.3	30.6	40
KISS1	45.8	43.9	41.6	48.8	56.6	45.6	53.4	47.8	55.7
FAM83C-AS1	45.6	41.2	53.5	30.5	56.6	43.3	50	38.9	53
ARMC3	45.4	52.6	53	46.3	23.8	51.2	29.8	49.7	27
MMEL1	44	55.7	48	41.5	9.5	51.5	18.9	51	13
TMEM215	43.7	61.9	30.2	17.1	18	51.8	18.9	38.2	19.1
CHST6	43.7	37.9	26.7	45.1	77.8	37.5	68.1	43.3	73.9
CDIPTOSP	42.6	44.3	54	34.1	35.4	44.6	32.4	36.3	35.7
ELK2AP	42.3	47.1	58.4	25.6	21.2	47.1	23.1	42	25.2
SHISA9	41.8	43.6	54.5	48.8	20.1	45.9	28.2	51	25.2
MARCHF10	41.2	46.9	62.9	32.9	7.9	47.7	16	43.9	12.2
ATP1A3	40.7	36.2	55	47.6	34.4	40.7	39.1	37.6	40.9
CCDC185	40.7	35.5	41.1	18.3	67.2	36.6	54.2	31.8	60.9
SPACA4	40.6	52.6	37.1	34.1	13.2	46.3	17.2	41.4	13
ENTHD1	40.2	35.7	33.7	51.2	55	36	55	43.3	58.3
CFAP141	39.4	48.9	54	18.3	11.6	47.7	14.3	38.9	12.2
TMEM249	39.2	27.4	48.5	26.8	73.5	33.2	60.5	28	70.4
ZIC2	39.1	35.3	49	58.5	31.7	39	37	52.2	33
LOC101928295	39	34.4	39.6	57.3	46.6	37	45	45.2	40.9
UNC13A	38.7	32.7	36.1	53.7	51.9	34.9	50.8	36.3	54.8
LINC02263	38	46.7	35.6	36.6	17.5	43.1	22.7	49.7	16.5
EPHA10	37.6	46	44.6	11	20.1	42.6	19.7	26.1	19.1
SYCE3	37.4	43.6	37.6	34.1	20.6	41.4	23.1	38.2	21.7
KRT18P55	37.3	40.8	48	36.6	16.9	42.6	18.5	38.2	13.9
SRRM2-AS1	37.1	48.2	44.6	24.4	5.8	44	10.1	33.1	7
CCDC187	37	45.8	41.1	22	18.5	42.3	18.1	29.3	17.4
TEKT5	37	44.1	46	32.9	10.6	43	17.2	37.6	14.8
HHIPL2	36.9	33.1	36.6	64.6	38.6	35.4	40.8	46.5	33
CATSPER1	36.8	37.7	32.2	24.4	41.8	36.5	37.4	35	42.6
ZNF724	36.8	23	53	46.3	58.7	32.7	48.7	45.9	56.5
CA9	36.5	21.7	29.7	63.4	79.9	26.4	72.3	39.5	75.7
LINC01120	36.3	31.6	43.6	50	32.3	34.9	36.1	39.5	31.3
DISP3	36.2	39.2	48	43.9	13.2	40.6	21.4	40.8	16.5
CASC16	36	44.9	47.5	40.2	1.1	42.8	10.5	46.5	7.8
ACRV1	35.7	16.7	45.5	40.2	82	25.2	69.7	29.9	82.6
PRAME	35.2	16.5	37.1	45.1	83.6	24.7	69.3	30.6	79.1
FNDC11	35.1	42.1	38.6	23.2	14.3	39.7	17.2	26.1	14.8
TMPOP2	35.1	17.5	46.5	57.3	66.1	27.6	60.1	45.9	66.1
PGK2	35	28.5	55.4	56.1	24.3	34.9	31.9	47.1	27.8
TEX19	34.8	26.5	65.8	54.9	20.1	36.2	29	47.1	26.1
CERS6-AS1	34.3	39.3	46.5	30.5	6.3	40.6	13	34.4	7
H2AC11	34.3	26.5	47.5	48.8	38.6	31.7	39.1	33.8	39.1
BRWD1-AS2	34.1	32.4	34.7	39	38.6	33.2	38.7	33.8	39.1
MAGEA1	33.9	32	50	40.2	20.6	37.1	23.5	36.9	22.6
DYRK3-AS1	33.9	22.4	42.6	31.7	61.9	28.6	51.3	31.2	61.7
ABCA17P	33.7	33.1	36.6	12.2	43.4	32.4	35.3	22.9	42.6
GTF2IRD1P1	33.5	34	37.6	26.8	31.2	34.5	29.8	22.3	25.2
H2AP	33.3	42.5	40.6	13.4	8.5	39.8	10.9	27.4	8.7
SMC1B	33.2	13.4	38.6	52.4	77.8	23.1	67.2	38.9	73
RNF157-AS1	33.1	36.2	49.5	17.1	16.9	36.6	17.6	24.8	20.9
SPATC1	33.1	30	32.7	31.7	42.9	30.8	39.9	28.7	44.3
ROPN1L	32.9	46.3	35.1	18.3	0.5	41.7	5.5	28	2.6
KRT19P1	32.8	35.7	43.1	26.8	17.5	36.2	20.6	27.4	14.8
DPY19L2P1	32.8	33.6	43.1	12.2	31.7	35	25.2	19.7	30.4
GPR89B	32.6	28.5	31.7	20.7	55	28.6	44.5	20.4	49.6
STK4-DT	32.6	25.2	59.4	39	25.4	33.1	26.9	35	27
LINC01655	32.5	34.9	32.7	42.7	25.4	34.6	26.9	42	26.1
LINC02028	32	33.3	42.1	17.1	26.5	33.1	23.9	22.3	22.6
SAMD15	31.9	46.3	35.1	14.6	0.5	39.5	3.8	18.5	0.9
LINC01096	31.9	27.6	26.2	30.5	52.9	27.6	47.1	37.6	53
TMEM191A	31.3	28.5	36.1	40.2	27	31.1	31.1	32.5	33
CHRNA5	31	8.6	39.1	47.6	79.9	19.4	68.1	33.1	81.7
DYDC1	30.5	31.4	39.1	13.4	29.6	31.4	26.5	18.5	29.6
PLAAT1	30.5	13.2	23.8	59.8	77.8	18.5	70.2	38.2	74.8
CGA	30.4	34.6	50.5	13.4	5.8	36.4	6.3	24.8	5.2
CSTL1	30.3	31.2	43.6	20.7	18	32.7	19.7	24.8	20
TXNDC2	30.1	33.5	32.7	19.5	21.7	32.2	22.3	29.3	20
MYCNOS	29.8	22.8	20.3	52.4	48.1	24.6	48.7	32.5	49.6
CFAP276	29.6	32	46	13.4	12.7	34.9	12.6	21.7	13.9
ERVV-2	29.5	13.2	39.6	46.3	57.7	22.4	53.4	36.9	57.4
CCDC83	29.4	34	40.1	30.5	4.2	35	9.7	34.4	3.5
DRC7	29.4	27.9	40.6	23.2	29.1	30.8	24.8	30.6	27
DRAXIN	29.1	24.4	12.9	35.4	56.6	23.2	51.3	27.4	53.9
FAM242B	28.9	36.8	31.7	13.4	10.1	34.1	11.8	28.7	12.2
SEPTIN12	28.9	34.9	31.7	28	9.5	33.2	14.7	33.8	8.7
CCNB3	28.9	27.6	40.6	15.9	28.6	28.9	25.2	18.5	28.7
DSCR8	28.8	26.3	34.2	43.9	25.9	28	29	35	27.8
CFAP221	28.7	34	30.2	25.6	15.3	30.7	18.9	24.2	18.3
GARIN1B	28.7	29.8	26.2	36.6	25.9	29	27.3	38.2	22.6
SRRM5	28.1	27	35.6	18.3	30.7	27.9	26.1	22.9	27
SNHG3	28.1	17.5	28.7	23.2	58.7	22.8	47.5	26.1	51.3
CFAP65	27.9	34.9	26.2	26.8	12.2	31.6	16.4	24.2	13
HMGA2	27.9	29.2	15.8	15.9	41.3	25.5	36.1	28.7	41.7
TUBA3E	27.8	40.1	28.7	6.1	0.5	35.1	4.2	16.6	0.9
ZNF295-AS1	27.8	20	19.3	39	54.5	22.9	48.3	29.3	47.8
CNBD2	27.7	25.7	39.1	22	26.5	29.4	23.1	20.4	21.7
GDPD2	27.6	20.6	40.1	31.7	31.7	26.4	30.3	34.4	32.2
VSIG1	27.4	26.8	21.3	25.6	36.5	25.1	35.3	21.7	36.5
NOTUM	27.3	23	16.3	29.3	47.1	23.1	43.7	27.4	46.1
BSN-DT	27.2	25.7	44.1	14.6	18	28.3	18.1	16.6	24.3
WFDC3	27.1	21.5	35.1	31.7	33.3	24.6	34	26.1	33
C16orf92	27	33.5	36.6	11	3.7	32.6	4.2	21	2.6
ANKRD30B	26	34.7	29.2	24.4	0.5	31.8	6.7	28.7	1.7
NT5DC4	25.9	13.8	15.3	36.6	67.2	15.7	59.7	20.4	67.8
MAL2-AS1	25.7	26.1	32.2	31.7	19	26.9	20.2	35.7	13
GAL	25.7	9.7	15.3	39	78.3	14.1	68.5	29.9	75.7
CFAP46	25.3	38.1	20.8	8.5	2.1	31.6	3.8	15.3	3.5
SLC52A1	25.3	26.3	24.8	6.1	32.8	25.7	24.8	12.1	23.5
SH2D6	25.3	24.6	28.2	26.8	22.8	26	21.8	28.7	23.5
YWHAEP1	25.2	20.6	27.7	32.9	36.5	23.1	33.6	33.1	28.7
CXADRP3	25.1	34.9	27.2	15.9	1.1	31.3	3.8	29.9	0.9
LINC02112	25	27.9	29.2	24.4	12.7	28.1	13.4	29.9	11.3
CCDC196	24.9	32.4	34.7	0	3.2	30.9	2.9	15.9	1.7
ATP5MC1P1	24.9	23.9	24.8	26.8	27.5	24.5	23.9	21	28.7
FEZF1-AS1	24.9	20.4	30.2	37.8	26.5	23.7	29.8	29.3	26.1
IGF2BP1	24.8	17.3	21.8	48.8	41.3	19.3	41.6	35.7	37.4
FAM230D	24.7	21.3	35.1	36.6	18	25.1	21.8	35	19.1
MYCN	24.7	16.7	19.3	46.3	42.9	19.6	41.6	31.8	47
SOX11	24.5	4.2	13.4	70.7	75.7	11.4	72.3	36.9	74.8
LINC01022	24.4	28.7	34.7	19.5	2.6	28.8	5.5	28	2.6
TEX14	24.4	24.6	41.6	6.1	11.6	27.4	10.1	24.8	11.3
ESPNP	24.4	23.3	20.3	6.1	41.3	23.3	31.9	17.8	38.3
LINC02443	24.4	18	30.7	35.4	29.6	23.3	29	31.2	27.8
C19orf84	24.4	15.1	23.8	37.8	47.6	18	45	23.6	46.1
LINC01214	24.3	28.7	29.2	28	3.7	27.9	8.8	24.2	7.8
MAGEB17	24.2	32.5	30.7	4.9	3.2	30	5.9	14.6	6.1
SPCS2P4	24.2	21.1	31.2	31.7	23.8	23.1	24.4	33.1	22.6
DSCR9	24.2	17.1	26.2	20.7	48.1	19.1	41.6	23.6	46.1
ADAM21	24.1	25.6	24.3	15.9	28	24.7	23.5	29.9	26.1
FAM238C	24	24.3	17.8	17.1	37	22.3	30.3	21	29.6
CBY2	24	15.4	32.7	40.2	36	21.2	36.1	33.1	33.9
MAEL	23.9	24.1	22.3	23.2	29.6	22.8	27.3	24.8	27
LINC01523	23.8	25.4	27.7	18.3	20.6	24.7	19.3	17.8	20.9
CACNA1B	23.8	14.7	24.3	41.5	42.3	18.5	40.3	23.6	42.6
SMIM14-DT	23.7	25.9	34.2	15.9	8.5	26.1	10.5	23.6	6.1
ZBBX	23.6	25.4	36.6	14.6	11.1	27.8	9.7	23.6	9.6
DKKL1	23.6	17.8	21.3	36.6	38.6	20.2	38.2	27.4	36.5
LOC101928775	23.5	21.3	27.7	35.4	21.7	23.4	23.5	31.2	23.5
ELOVL2-AS1	23.4	35.7	23.3	0	0	29.7	2.1	16.6	0
LINC01518	23.4	15.3	25.2	32.9	41.8	19	36.6	24.2	44.3
USP2-AS1	23.4	9.7	24.3	12.2	70.4	14.4	53.4	13.4	64.3
DNAH8	23.3	20.6	17.3	40.2	29.6	20.4	33.2	21	30.4
SCUBE1-AS2	23.1	30.9	30.7	6.1	0.5	28.8	2.5	25.5	1.7
SPANXN3	23.1	16.5	26.7	37.8	31.7	20.4	33.6	31.2	33
C1orf167	23	31.8	26.2	6.1	4.8	28.5	5.9	17.2	3.5
CDC20B	23	27.9	32.2	20.7	0	28.3	5.5	28	2.6
C9orf43	23	22.6	35.1	30.5	8.5	24.3	16	33.8	10.4
TDRG1	22.9	19.5	40.1	22	11.6	24.3	16.4	22.9	13
FHAD1	22.8	26.5	20.3	25.6	14.3	24.6	16.8	23.6	12.2
DNAH3	22.8	18.2	22.3	35.4	33.3	20.7	29	24.2	28.7
AXDND1	22.6	28.5	20.8	9.8	15.9	25.9	13	16.6	14.8
LRRC36	22.6	26.8	22.3	19.5	12.7	26	14.7	20.4	12.2
FCGR1CP	22.4	19.7	19.8	24.4	33.3	20.5	29	17.8	29.6
SPPL2C	22.3	35.7	13.9	0	3.2	27.8	4.6	12.7	2.6
MICALCL	22.3	30.8	25.9	9.8	2.1	27.7	4.2	23.6	0.9
ZBTB32	22.2	14.5	18.8	26.8	44.4	17.2	39.9	19.1	38.3
ERVV-1	22.1	12.9	18.8	48.8	40.2	17.5	39.1	29.9	39.1
FAM166C	22.1	12.1	22.8	15.9	54.5	16.2	42.9	13.4	48.7
C1orf100	22	25	15.8	20.7	22.2	21.9	21	24.8	20.9
ASZ1	22	18	23.8	28	31.7	19	30.3	24.2	27
APOBEC4	21.9	29	27.2	9.8	4.2	27.4	4.2	20.4	4.3
LINC00226	21.9	28.9	14.9	17.1	10.6	24.6	13.9	19.1	13
SPANXB1	21.9	23.3	25.7	20.7	15.9	23.8	16	21.7	20
PFN3	21.9	22.6	24.3	20.7	17.5	22.6	19.7	19.7	22.6
DCAF4L1	21.9	18.9	26.2	26.8	24.3	20.8	22.3	29.9	21.7
C1orf105	21.9	14.9	14.9	50	41.8	16	42.4	28.7	40
TCAM1P	21.9	4.6	20.8	31.7	70.9	11.4	58.4	22.3	67.8
TUBB8B	21.8	19.7	18.8	30.5	31.2	19.6	30.3	17.8	29.6
SMIM23	21.6	23.3	19.3	20.7	19	22.4	17.6	21	18.3
PPP1R42	21.3	24.8	29.7	7.3	7.9	25.2	7.1	19.1	5.2
PLSCR2	21.3	13.6	15.3	6.1	58.7	15.6	41.6	21	49.6
CTAGE3P	21.2	26.7	27.2	17.1	2.1	24.5	6.3	24.8	3.5
C10orf67	21.2	24.1	21.8	7.3	19	22.6	16.8	14	19.1
MAGOH-DT	21.2	22.8	26.2	17.1	16.4	21.9	17.2	14.6	18.3
ANKRD20A19P	21.2	16.7	30.2	36.6	17.5	20.5	21.8	24.8	17.4
CBY3	21.1	26.1	26.7	2.4	11.1	23.6	10.9	14.6	11.3
LINC00927	21.1	21.7	19.3	14.6	24.9	20.8	22.3	24.8	25.2
ORC1	21.1	18.6	24.3	14.6	29.1	18.5	25.6	14	31.3
CCDC168	21	13.6	17.3	29.3	43.9	15.2	40.3	18.5	45.2
GAPDHP72	21	10.5	24.3	26.8	47.6	15.2	39.5	20.4	40
MAP3K19	20.8	24.4	26.7	22	4.8	24.3	8	22.9	7.8
BRWD1-AS1	20.8	22.8	27.7	24.4	10.1	23.2	12.6	22.3	12.2
OVOL1-AS1	20.8	22.2	19.3	15.9	19	21.8	15.5	20.4	13
POTEC	20.7	26.5	23.8	13.4	2.6	24.6	3.4	24.2	0.9
TMEM191C	20.6	18.2	30.7	19.5	17.5	22.1	16.4	15.9	19.1
GRM2	20.5	18	9.9	18.3	35.4	16.6	34.5	17.8	38.3
LINC02067	20.4	18.2	27.7	42.7	10.6	21	16.4	36.9	9.6
LINC02874	20.3	16.7	30.2	22	19.6	19.9	20.2	24.8	20.9
PDCL2	20.3	11.2	21.3	19.5	48.7	15.2	39.9	17.2	47.8
HOMER2P2	20.2	24.4	15.8	17.1	13.2	21.7	15.1	15.9	18.3
TEX35	20.2	17.5	15.3	45.1	23.8	18.8	26.1	24.2	20
LOC105374802	20	21.7	28.7	18.3	5.8	22.2	10.1	22.3	4.3
VDAC1P5	19.9	18.4	22.8	20.7	18	18.8	21.8	21.7	18.3
FREY1	19.9	16.2	18.8	15.9	34.4	17.4	28.2	10.8	34.8
NLRP7	19.9	10.7	11.9	29.3	52.9	12.2	47.5	19.1	50.4
MFSD6L	19.8	22.1	13.9	6.1	28	19.3	22.3	11.5	26.1
CCDC33	19.8	15.6	18.8	20.7	31.7	17.2	29.4	24.2	31.3
TPTE2P2	19.7	30.5	15.3	2.4	1.1	25.2	2.9	11.5	1.7
CST9L	19.7	27.4	24.8	1.2	0.5	24.6	2.5	12.1	0.9
LOC100507250	19.7	19.1	34.7	8.5	6.9	22.2	7.1	13.4	6.1
TMIGD3	19.7	15.4	28.2	32.9	18.5	19	21	25.5	16.5
MAGEA3	19.7	11.2	21.8	35.4	35.4	15.6	32.8	22.3	37.4
BCAR4	19.6	15.1	27.7	19.5	28	18.4	24.4	21	22.6
STK31	19.6	14.3	21.8	35.4	29.1	17.4	26.9	24.2	27.8
HSP90AB2P	19.6	13.6	25.7	22	28	16.1	26.5	21	31.3
MEIOSIN	19.6	13.2	26.2	30.5	28.6	17.5	27.3	21	29.6
TEKT4	19.5	24.8	24.3	12.2	3.7	23.7	5.5	14	4.3
RNF151	19.5	20.2	14.9	9.8	23.3	18.9	20.6	12.7	28.7
ACBD3-AS1	19.4	23.9	16.3	15.9	14.3	21.7	12.6	20.4	14.8
MAGEA12	19.4	12.7	26.2	34.1	25.9	16.6	27.7	17.8	24.3
ADGB	19.3	26.5	25.7	7.3	1.6	24.2	2.1	18.5	1.7
HSP90AB3P	19.2	10.7	28.7	20.7	31.2	16	27.3	21.7	26.1
LOC101929128	19.2	5.2	7	15.9	75.1	6.7	61.8	12.7	74.8
FAM225A	19.1	20.4	15.8	11	20.6	19.3	18.9	18.5	19.1
LDHC	19.1	16	23.3	20.7	25.9	18.6	23.5	22.3	22.6
LRRC37A6P	19.1	15.1	22.3	14.6	26.5	18.4	20.6	24.2	22.6
AACSP1	19.1	9.7	23.8	29.3	37	13.9	33.2	19.7	32.2
SOHLH1	19	12.5	25.7	53.7	18	18	24.4	28	21.7
LOC100129931	18.9	23.7	22.3	19.5	2.6	21.4	8	21.7	4.3
DBIL5P	18.8	16.7	20.8	7.3	27.5	17.4	21.4	10.8	25.2
ZIC5	18.8	9	22.3	37.8	34.9	13.6	36.1	26.8	28.7
TNXA	18.7	28.3	12.9	9.8	3.7	23.6	5	16.6	5.2
CFAP77	18.7	25.9	22.3	9.8	0.5	23.6	2.5	10.8	1.7
DLG1-AS1	18.7	21.3	24.3	28	5.8	20.4	11.3	22.3	6.1
HAR1B	18.7	20	19.3	26.8	10.6	20.4	14.3	17.2	10.4
CPEB2-DT	18.6	26.3	18.3	4.9	3.7	22.1	3.8	12.7	2.6
LOC101059915	18.6	14.3	19.3	14.6	30.7	17.1	24.4	15.9	22.6
AANAT	18.6	10.7	14.4	17.1	48.7	12.4	36.6	8.3	42.6
C20orf85	18.5	23.9	22.3	19.5	1.1	22.2	5.9	20.4	3.5
LINC02475	18.5	13.2	24.3	18.3	31.2	16.5	25.6	14.6	32.2
SPEM1	18.4	16.5	16.3	22	25.4	16.3	22.7	17.2	23.5
FOXG1	18.4	12.7	10.9	11	45.5	13.4	35.7	12.7	39.1
SLC9C1	18.3	23.7	22.8	13.4	3.2	22.1	3.8	19.1	3.5
CFAP107	18.3	21.5	28.2	13.4	3.7	22.3	5	19.1	6.1
ATP1A4	18.2	27.9	17.3	3.7	0	22.4	2.9	13.4	0.9
LINC01962	18.1	18.9	20.3	17.1	10.6	19.1	16.4	10.2	17.4
SHOC1	18.1	17.5	17.3	30.5	13.8	18.3	18.1	21	12.2
MAGEC2	18.1	16.5	21.8	28	18.5	18.1	18.5	21.7	18.3
JARID2-AS1	18.1	16.2	13.9	28	24.3	16.3	23.9	15.3	20.9
HLA-DPB2	18.1	13.8	12.9	14.6	33.9	14.7	31.9	12.1	39.1
DMRTC2	18	13.4	18.8	75.6	6.9	16.2	24.4	39.5	11.3
LOC101928317	18	11.6	17.8	18.3	38.6	14.2	32.4	17.2	33
RSKR	17.9	16.2	22.3	23.2	15.3	18.4	16	18.5	13
ACRBP	17.9	15.4	23.8	18.3	18.5	18.3	17.2	20.4	20.9
GTSF1L	17.9	13.1	15.8	28	31.2	14.6	30.3	19.1	31.3
RAD21L1	17.9	12.3	21.3	42.7	19.6	15.7	25.2	27.4	21.7
CHRNB4	17.9	10.7	21.3	24.4	31.7	13.7	31.5	18.5	33
SPATA12	17.9	8.3	11.4	25.6	50.3	10.4	42.9	19.7	44.3
FAM81B	17.8	27.8	11.9	9.8	1.1	22.6	2.1	12.7	0.9
GRPR	17.8	23.3	26.7	0	0.5	22.1	2.1	12.7	1.7
LPGAT1-AS1	17.8	22.4	16.3	3.7	13.8	19.6	10.1	13.4	8.7
LINC01134	17.8	16.7	17.3	18.3	24.9	16.1	20.6	15.3	17.4
PAGE2	17.8	14	25.7	18.3	21.2	16.9	21	18.5	20
DMRT1	17.8	5.7	5	19.5	69.8	7.4	54.6	12.7	63.5
STARD6	17.7	10.5	27.2	13.4	31.7	15	27.7	13.4	28.7
PIWIL1	17.6	17.8	17.8	18.3	16.9	18.6	16	21.7	13.9
FEZF1	17.6	12.3	17.3	29.3	27	14.3	29.4	17.2	27
S100A11P1	17.5	11.8	19.3	23.2	31.7	13.8	31.1	20.4	27
HORMAD1	17.5	2.8	6.4	9.8	78.8	6.5	55.5	12.1	67.8
KIAA2012-AS1	17.4	21.7	19.8	17.1	4.8	20.4	6.7	22.9	5.2
C6orf118	17.4	16.7	16.8	11	23.8	17.2	18.5	14	20.9
TAF7L	17.4	7.4	14.4	24.4	45	11.5	39.1	17.2	39.1
RIMBP3	17.3	16.5	30.2	19.5	4.8	18.6	8.4	19.1	5.2
LARP4B-DT	17.3	9.2	17.8	14.6	43.4	12.7	33.6	8.9	38.3
LINC00930	17.2	20.4	17.8	18.3	6.9	19.1	11.8	22.3	9.6
XKR9	17.2	7.5	24.8	12.2	39.2	11.9	34	17.8	39.1
TRIML2	17.2	6.4	3	25.6	59.3	7.7	51.3	14	49.6
CALR3	17.1	15.6	16.8	23.2	21.7	15.8	21.4	21	22.6
CXorf65	17.1	15.4	18.8	15.9	19	16.1	18.5	17.2	16.5
LYZL2	17.1	12.7	28.2	29.3	11.1	16.9	17.6	17.8	9.6
SPAG6	16.9	24.4	18.3	3.7	2.1	21.4	2.9	12.1	1.7
ANKRD19P	16.9	22.2	18.8	4.9	4.8	20.7	4.6	9.6	2.6
LRRC71	16.9	21.7	14.4	4.9	12.2	19.4	9.7	10.8	11.3
KASH5	16.9	9.9	21.8	31.7	24.9	14.3	26.1	26.1	25.2
GSG1	16.8	19.7	21.3	4.9	4.2	19.3	4.2	8.9	1.7
SPATA4	16.7	26.5	14.9	1.2	0.5	20.7	1.7	8.3	0
TUBA3C	16.7	20.4	19.8	17.1	4.2	19.9	5.9	13.4	3.5
MGAT4D	16.7	19.5	20.8	15.9	5.3	19.5	7.1	21	7
C12orf42	16.7	16.2	20.8	13.4	15.3	17.2	14.7	14.6	15.7
C5orf60	16.7	16.2	21.3	20.7	12.2	16.7	15.1	16.6	14.8
IER3-AS1	16.6	18.2	15.3	19.5	9.5	17.7	11.3	14.6	7.8
FAM225B	16.6	17.8	15.8	8.5	15.9	17.9	12.6	12.7	10.4
LINC02322	16.6	16.7	20.8	14.6	14.3	17.2	12.6	17.2	12.2
VCX	16.5	13.2	24.8	23.2	13.8	17.2	13.9	15.9	13.9
ADAM18	16.4	17.5	21.3	12.2	10.1	17.2	10.9	18.5	9.6
SPATA42	16.4	17.5	14.4	19.5	15.9	16.6	17.2	15.3	11.3
LYZL1	16.4	14.5	12.9	6.1	30.2	14.3	22.3	8.9	24.3
WFDC6	16.3	19.7	13.9	29.3	4.8	18.3	10.1	19.1	6.1
SMG7-AS1	16.3	16.7	20.3	3.7	15.3	16.6	13	7.6	16.5
TXNDC8	16.3	14.9	14.4	18.3	22.2	15.5	20.2	15.9	20
FIBCD1	16.3	13.2	23.3	43.9	7.4	15.6	17.6	24.2	12.2
DEUP1	16.3	7	4.5	9.8	60.8	7.6	46.6	8.9	54.8
LYPD9P	16.2	16.9	20.3	18.3	11.1	17.9	10.1	15.3	9.6
GALNT16-AS1	16.2	16.4	18.8	13.4	16.4	15.8	14.7	12.7	14.8
FAM230G	16.2	14.3	18.8	34.1	12.2	15.7	17.2	18.5	15.7
LINC02492	16.2	11.6	7.9	42.7	30.7	11.8	33.6	21	28.7
LAIR2	16.1	11.9	10.9	22	28	12.9	28.6	15.9	26.1
MEIOC	16.1	10.3	21.3	11	31.2	13.3	24.8	14	30.4
FANCD2OS	16	10.8	16.8	14.6	32.3	12.5	26.5	15.3	28.7
C12orf56	16	7.4	17.8	25.6	36.5	11.5	31.1	15.3	37.4
SPATA3-AS1	16	7.4	14.4	14.6	45.5	9.4	37.4	14.6	38.3
RAB39A	15.9	11.4	13.4	12.2	34.4	12.2	27.3	8.9	30.4
C5orf47	15.8	17.8	21.3	9.8	6.3	17.7	8.4	15.3	6.1
CFAP74	15.8	12.5	23.3	14.6	15.9	15.6	16.4	14	11.3
ZACN	15.8	12.1	22.8	20.7	15.9	14.6	17.2	12.7	17.4
CYP4F62P	15.7	21.7	15.8	8.5	0	19.9	0.4	18.5	0
SPATA31C1	15.7	14.7	15.8	15.9	16.4	14.7	17.6	10.2	18.3
COX7B2	15.7	9.2	18.3	34.1	24.9	11.9	27.7	15.3	27
CCDC166	15.7	7.5	12.9	11	46.6	10.3	34.5	12.1	42.6
LINGO1-AS1	15.6	20	14.9	8.5	6.9	17.5	8.4	14	6.1
BRDT	15.6	18.2	20.3	11	3.2	18	3.8	15.3	2.6
TSPAN16	15.5	18.9	13.4	18.3	7.4	17.4	8.8	21	6.1
CCDC70	15.4	19.3	11.9	11	7.4	17.4	8.8	20.4	7
TTC29	15.4	17.3	19.8	13.4	6.3	17.1	8	17.8	7
YBX2P1	15.4	11.9	13.9	9.8	29.1	12.7	24.4	7	25.2
MIR663AHG	15.4	11.8	17.3	18.3	24.3	13.2	22.3	14.6	27
LINC00158	15.4	9.4	12.9	24.4	30.2	11.4	28.2	17.2	27.8
SPATA13	15.3	17.1	14.9	8.5	13.8	15.8	13.9	15.9	13.9
ATP8B5P	15.3	11.9	9.9	9.8	33.9	12	27.3	13.4	27.8
SIGLEC7	15.3	9.7	16.8	23.2	25.4	12.2	24.4	12.7	26.1
ZNF280B	15.3	5.9	6.9	4.9	58.7	6.6	42	10.2	53
BZW1-AS1	15.2	22.2	13.4	4.9	3.2	19	4.6	12.7	2.6
KLF17	15.2	19.3	10.9	7.3	12.7	17	10.1	12.1	13
PEX5L-AS2	15.2	18.2	20.8	3.7	7.9	17.2	6.7	10.2	9.6
C9orf50	15.2	18	10.4	9.8	11.6	16.3	10.1	12.1	11.3
LOC101927604	15.2	9.9	14.4	13.4	34.4	11.3	26.9	11.5	32.2
LINC01869	15.1	16.2	10.4	12.2	18	14.8	16	11.5	15.7
VWA3B	15.1	13.6	22.3	22	10.6	15.3	13.4	14	12.2
FAM209B	15.1	12.7	19.3	34.1	7.9	15.6	13.9	21.7	10.4
SPEM2	15.1	10.7	11.9	22	28.6	12.4	23.1	14.6	23.5
ZIC3	15.1	9.9	24.3	13.4	21.7	12.9	19.3	14	22.6
KLF2P1	15	20	16.8	6.1	4.2	18.5	5.5	14.6	3.5
LINC02246	15	17.8	18.8	11	5.3	17	6.7	13.4	4.3
C19orf67	15	17.5	9.9	7.3	16.4	15.8	12.6	12.1	13.9
H3C1	15	9.2	7.4	35.4	31.7	10.3	31.1	17.8	28.7
CA14	14.9	18.2	18.3	4.9	6.9	17.2	6.7	9.6	6.1
RBAKDN	14.9	14.2	11.4	12.2	23.3	13.9	19.7	17.2	17.4
ACSL6	14.9	8.8	10.9	12.2	39.7	10.1	31.5	12.1	37.4
LINC02473	14.9	5.3	5.9	35.4	45	8.6	37.4	20.4	38.3
FBN3	14.9	1.8	8.4	13.4	61.9	6.3	45.4	12.1	53.9
ZDHHC22	14.8	17.5	21.8	2.4	4.2	17.2	3.8	6.4	4.3
TMEM210	14.8	13.4	19.8	45.1	2.1	16.1	11.8	31.2	6.1
LOC101927476	14.8	11.8	11.9	19.5	23.3	11.9	23.1	19.7	21.7
HDGFL1	14.8	11.4	13.4	14.6	28	11.9	25.6	14	28.7
CSH2	14.8	5.7	14.4	19.5	40.2	9.5	33.6	16.6	38.3
MPC1L	14.7	17.8	9.9	9.8	12.7	16	12.2	10.2	11.3
WFDC10B	14.7	14.9	14.4	11	14.8	14.1	14.3	9.6	13
WWOX-AS1	14.7	14.9	21.8	11	10.6	16.1	8.4	14	9.6
FMR1NB	14.7	13.1	15.8	14.6	16.4	14.6	15.1	13.4	15.7
LYPD4	14.6	12.5	19.8	41.5	3.7	15	12.6	21	7.8
CHKA-DT	14.6	12.1	19.8	15.9	15.3	13.4	18.1	10.8	17.4
CT83	14.6	0.7	3.5	9.8	71.4	3.5	52.9	7	65.2
LINC00614	14.5	14.4	10	7.3	24.3	13.9	18.1	12.1	20
CIB4	14.5	8.1	10.4	24.4	33.9	10	30.3	13.4	27.8
CCIN	14.4	16	6.4	7.3	19.6	13.4	16.8	13.4	11.3
VCX3A	14.4	11.9	19.8	18.3	15.3	15.1	15.1	10.8	16.5
C10orf53	14.4	10.1	18.8	14.6	23.3	11.9	22.7	9.6	27
TEX55	14.4	8.8	9.4	13.4	38.6	9.4	31.9	15.3	39.1
SPATA16	14.3	11.6	8.9	19.5	27.5	11.4	23.1	14.6	20.9
OVOS2	14.3	8.1	5	0	50.8	7.6	36.6	5.1	50.4
DNAI2	14.2	16.7	9.4	4.9	11.6	14.6	12.2	8.3	12.2
LINC02053	14.2	15.6	17.3	12.2	9	16.2	7.1	14.6	7.8
BTG4	14.2	15.4	17.3	7.3	12.2	14.7	11.8	14.6	13.9
TRIM36	14.2	13.4	27.7	19.5	1.6	16.1	7.6	22.3	4.3
DNAJC5B	14.2	8.6	20.8	31.7	14.8	12.3	18.5	19.1	18.3
LINC01606	14.1	4	6.9	25.6	46	5.8	41.2	12.7	48.7
C4orf51	14	8.5	7.9	15.9	37	9	30.3	15.3	34.8
RUNX2-AS1	13.9	16.5	12.9	9.8	8.5	14.7	10.1	11.5	9.6
RNF32-AS1	13.9	11.8	15.8	9.8	19	13.2	16	9.6	15.7
LINC01976	13.9	10.3	17.8	6.1	19.6	12.9	16.4	10.8	20
PIPSL	13.9	10.3	19.3	9.8	23.3	12.4	19.3	11.5	21.7
RPS11P6	13.9	9.4	23.8	12.2	16.9	13.2	14.3	8.9	15.7
MARCHF11	13.8	17.6	13.4	22	1.6	16.5	8.4	15.9	5.2
RGMB-AS1	13.8	14.7	16.8	24.4	2.6	15.1	9.2	15.3	3.5
ANKRD30BP2	13.8	12.7	15.8	8.5	15.9	13.3	13	15.3	19.1
LINC01191	13.8	6.6	3.5	11	48.1	6.1	37.8	12.1	41.7
MAGEA6	13.8	4.8	15.3	28	31.7	9.6	27.3	14.6	31.3
LOC101928463	13.7	19.5	16.8	2.4	1.1	17.4	1.7	10.2	0
TEX53	13.7	19.3	9.4	11	5.3	15.7	6.7	15.3	4.3
PPP1R1C	13.6	14.7	13.4	11	13.8	14.6	10.5	12.7	11.3
ANKRD7	13.6	7.7	15.8	4.9	34.9	10.1	26.9	7	39.1
SMPD4P1	13.6	7.7	17.3	17.1	22.8	10.8	22.7	12.1	25.2
SETSIP	13.6	7.5	17.3	26.8	23.3	10.3	22.7	17.2	19.1
GCM1	13.5	17.3	13.4	17.1	1.6	15.5	6.3	17.2	1.7
FAM186A	13.5	16.7	15.3	4.9	7.4	15.2	7.6	12.7	5.2
LINC02290	13.5	9.9	4.5	19.5	32.8	9	28.6	14	30.4
PLAC4	13.4	12.3	16.8	15.9	13.8	13.4	10.9	16.6	8.7
DCAF8L2	13.4	11.2	21.3	18.3	11.6	14.4	11.3	18.5	11.3
KCNK13	13.3	17.5	9.9	2.4	10.6	14.3	10.9	5.7	13.9
NFILZ	13.3	10.1	14.9	17.1	19.6	11.8	17.6	10.8	21.7
PSPC1P1	13.3	9.2	17.3	11	23.8	11.3	19.3	14.6	17.4
OVOL3	13.3	3.9	9.4	9.8	46.6	7.2	35.7	11.5	39.1
DNAI3	13.2	17.8	14.4	7.3	2.1	16	3.4	9.6	1.7
LINC01927	13.2	17.6	16.8	0	4.2	15.3	3.8	12.7	3.5
TEX48	13.2	16	11.9	13.4	9.5	13.9	9.7	11.5	9.6
CTAGE10P	13.2	15.1	13.9	11	6.3	14.4	8	10.8	7
FAM183BP	13.2	14	13.4	9.8	9.5	13.9	10.9	12.1	9.6
CLK2P1	13.2	12.9	8.9	8.5	21.2	11.9	16.8	10.2	18.3
LINC01743	13.2	11.6	14.4	13.4	17.5	11.5	17.6	12.7	21.7
LOC105369728	13.2	10.8	21.3	11	13.2	13.3	12.2	8.9	12.2
KRT18P59	13.2	10.3	19.8	26.8	10.6	13.3	12.6	23.6	12.2
ACBD7	13.2	3.3	16.8	7.3	40.7	7.1	31.5	8.9	40.9
ERLNC1	13.1	16.9	15.8	7.3	2.1	14.8	4.2	14	2.6
MCM8-AS1	13.1	11.9	20.3	7.3	10.6	13.8	9.2	9.6	9.6
ARRDC5	13.1	11.2	5.9	20.7	18	11	20.6	12.7	18.3
THEG	13.1	10.8	12.4	8.5	19	12	19.3	12.1	19.1
LMNTD1	13	15.8	13.9	9.8	6.9	14.8	5.9	10.2	7
MIR9-3HG	13	8.8	23.3	30.5	5.8	12.9	10.9	22.3	7
TDRD1	13	7.5	10.9	52.4	13.2	10.3	23.1	26.1	15.7
MRGPRG-AS1	12.9	7.7	10.9	9.8	31.7	8.5	26.5	6.4	28.7
TMEM239	12.8	11.6	5.9	20.7	19	11.2	18.9	14	17.4
HHLA1	12.8	9.7	10.4	8.5	25.4	10.1	22.3	10.2	28.7
LOC101928371	12.8	9.7	12.9	15.9	20.6	11	18.5	10.8	20
LUZP4	12.8	7.2	7.9	13.4	35.4	8	29	12.1	35.7
ERICH6	12.7	16.5	11.9	7.3	6.9	14.8	7.1	12.7	7
TEX44	12.7	16.2	9.4	6.1	11.1	14.1	7.6	13.4	8.7
LINC00301	12.7	14.9	13.4	12.2	5.3	14.3	8.4	8.9	6.1
TTLL13	12.7	14.2	13.9	12.2	7.4	13.9	8.4	11.5	8.7
LOC105379109	12.7	14	12.4	14.6	9.5	13.3	10.5	12.1	9.6
LINC01664	12.7	13.4	16.3	9.8	7.4	13.4	8.4	4.5	9.6
THORLNC	12.7	4.6	4.5	20.7	43.4	4.9	39.5	10.2	43.5
TAFA4	12.7	3.5	6.9	14.6	44.4	6.1	35.7	9.6	45.2
LINC02116	12.6	17.6	4	6.1	10.6	13.8	9.2	7.6	9.6
ZNF114	12.6	6.1	18.3	13.4	24.9	9.8	20.2	10.2	20.9
LEMD1	12.6	0.9	1	4.9	63	3.3	45.4	3.8	53
RPL29P7	12.5	18.8	7.4	4.9	6.3	14.7	6.7	9.6	3.5
LRRC74B	12.5	14.2	18.8	13.4	1.6	15.3	3.4	12.1	1.7
FOXN4	12.5	12.3	21.3	8.5	6.9	14.3	6.7	10.2	8.7
HOMER2P1	12.5	9.7	14.9	22	15.9	11.2	16.4	13.4	14.8
PAGE2B	12.5	9.2	19.8	12.2	14.3	12.2	13.4	10.8	11.3
SOX30	12.5	6.6	6.4	6.1	40.7	7.6	31.1	7	37.4
EXD1	12.5	5.1	18.3	28	23.3	8.6	24.4	18.5	23.5
RNF113B	12.4	16.5	7.4	6.1	11.1	13.8	8.4	12.7	8.7
CXADRP2	12.4	11.2	13.4	8.5	15.9	12.3	12.2	12.1	14.8
CSE1L-DT	12.4	7.5	18.8	17.1	17.5	10.8	16.8	14	19.1
CT45A10	12.4	7.2	11.9	18.3	26.5	9	22.3	13.4	21.7
LINC01838	12.3	15.6	10.4	9.8	9	13.4	8.4	13.4	13
SPATA31C2	12.3	15.3	8.4	9.8	9	13.9	9.2	8.9	7.8
RTL9	12.3	14.9	16.3	6.1	4.8	14.1	6.3	10.8	3.5
LINC02585	12.3	13.6	13.4	14.6	5.8	13.3	6.3	15.3	3.5
GMCL2	12.3	12.1	16.3	11	10.1	12.8	10.1	10.8	11.3
ABCC12	12.3	11.9	13.9	39	1.1	12.4	10.9	27.4	5.2
SLC26A8	12.3	11.9	13.4	11	12.7	13.1	10.9	15.9	12.2
RBM17P4	12.3	11.8	10.9	11	15.9	11	13.4	12.1	14.8
MDC1-AS1	12.3	10.3	10.4	11	20.6	10	18.5	5.7	25.2
CPA5	12.3	10.1	8.9	23.2	15.9	10.1	20.6	13.4	15.7
PRPS1L1	12.3	9.9	15.8	15.9	12.7	11.8	12.2	14	13
RNASE11-AS1	12.3	6.6	12.9	26.8	23.8	9.5	23.1	17.2	23.5
LINC02843	12.2	18	5.9	0	9	14.1	7.6	3.8	6.1
EPPIN-WFDC6	12.2	14	9.9	25.6	4.8	13.2	9.2	12.7	8.7
SPO11	12.2	12.3	11.9	14.6	12.7	12.4	10.9	8.9	11.3
ELAVL4	12.2	8.1	13.4	9.8	23.8	9.1	20.6	8.3	25.2
FIRRE	12.2	3.5	6.4	13.4	45.5	4.8	38.2	9.6	44.3
GGN	12.1	13.4	5	12.2	13.2	11.7	13	13.4	11.3
MS4A5	12.1	11.6	16.3	8.5	9.5	12.8	9.7	14.6	9.6
ALPP	12.1	4.2	7.9	7.3	41.3	5.8	31.5	7.6	35.7
GH2	12.1	4.2	12.4	36.6	22.8	7.6	24.4	16.6	26.1
TRPC5OS	12	14.9	9.4	17.1	4.8	13.1	9.2	15.3	6.1
GJA8	12	11	10.9	11	15.9	11.4	15.1	12.7	16.5
EFCAB5	12	7.7	9.9	20.7	22.8	9	21.4	19.1	20
TEX101	11.9	13.8	9.9	13.4	10.1	12	10.9	8.3	8.7
SLC30A3	11.9	4	9.4	40.2	24.3	7.1	29	18.5	25.2
RNF126P1	11.8	9.9	15.8	13.4	14.3	12.2	12.2	13.4	11.3
LOC100129291	11.8	7.2	10.9	7.3	26.5	9.3	19.7	7.6	23.5
PAGE5	11.8	6.6	16.8	29.3	14.8	10.6	15.5	17.8	13.9
LINC00305	11.7	13.1	9.9	6.1	9.5	13.1	7.1	12.7	7.8
LRRC63	11.7	11	16.3	12.2	11.6	11.5	10.1	12.7	11.3
MAJIN	11.7	9.2	13.4	15.9	18	9.6	18.5	12.7	13.9
ZCCHC14-DT	11.7	9.2	16.3	9.8	16.9	11.5	13.4	8.3	13.9
KRT72	11.7	7.4	5.4	17.1	27	8.4	24.4	11.5	31.3
GARIN5B	11.6	14.7	11.4	8.5	6.9	13.3	6.7	11.5	5.2
NSFP1	11.6	11.6	17.9	6.1	10.6	12.2	8	8.3	7.8
LINC01603	11.6	11.2	14.4	4.9	12.7	11.4	9.7	10.8	8.7
ARHGAP22-IT1	11.6	10.1	9.9	8.5	19	10.8	14.3	11.5	14.8
HSPB9	11.6	9.7	16.8	6.1	12.2	11.7	11.3	9.6	10.4
TFDP3	11.5	14.3	13.9	13.4	1.6	13.4	5.5	14.6	2.6
CAMTA1-AS2	11.5	12.7	11.9	9.8	6.9	12.5	7.1	9.6	5.2
SPATA45	11.5	12.7	6.9	15.9	13.8	11.2	12.6	8.3	12.2
LINC01849	11.5	12.1	5.9	20.7	13.2	10.8	15.1	11.5	13.9
NEURL1-AS1	11.5	11.8	18.3	3.7	6.3	12.4	6.3	5.1	8.7
SPACA7	11.5	11.4	10.4	12.2	10.6	11.7	10.5	8.9	7.8
GSTCD-AS1	11.4	15.6	7.4	2.4	9	12.7	8.8	6.4	5.2
LINC01227	11.4	14.5	13.4	6.1	3.2	13.4	3.8	10.2	1.7
CFAP299	11.4	14.3	12.4	9.8	2.6	13.7	2.5	8.9	1.7
RNF148	11.4	9	12.4	32.9	8.5	10.1	16.8	19.7	8.7
CAGE1	11.4	3.9	2.5	4.9	48.1	4.6	34.9	3.8	41.7
CDRT15	11.3	12.7	8.4	9.8	9	12.2	8.4	8.9	9.6
FSCB	11.3	12.7	13.9	9.8	4.8	12.4	6.3	12.1	5.2
CTD-2350J17.1	11.3	11.9	13.9	4.9	7.4	12	6.7	11.5	6.1
PPP1R2B	11.3	11.9	8.4	14.6	12.2	11.3	10.9	10.8	13
FRG2KP	11.3	11.4	12.4	17.1	6.3	10.9	11.3	14.6	9.6
TMCO2	11.3	11	11.9	12.2	10.1	12	10.5	14	7.8
LOC100505978	11.3	10.3	12.9	3.7	13.8	10.3	10.9	5.7	10.4
GAPDHS	11.3	9.4	8.4	7.3	19.6	10	16.8	7	16.5
ARHGAP19-SLIT1	11.3	9.2	19.8	2.4	12.7	11.5	8.8	6.4	7.8
CSMD2-AS1	11.3	7.5	9.4	7.3	25.4	8.5	18.9	11.5	21.7
TMEM31	11.3	7.4	14.9	19.5	16.9	9.9	16.8	14.6	15.7
HSP90AA4P	11.3	7	18.3	18.3	14.3	9.5	14.7	16.6	13
FLJ36000	11.3	6.2	11.9	13.4	26.5	8.6	20.6	10.2	28.7
LINC00944	11.3	5.7	5	7.3	34.4	6.6	26.5	5.7	32.2
SUN3	11.3	5.7	3.5	4.9	38.6	5.6	29	7.6	31.3
SLC2A14	11.3	5.1	4	11	37.6	5.8	30.3	7.6	26.1
LINC00552	11.3	3.9	5.4	26.8	31.2	5.6	32.4	14.6	31.3
MEIG1	11.3	2.2	7.4	8.5	45.5	4.7	33.2	4.5	36.5
TEX47	11.2	15.1	9.9	11	2.6	13.1	5.5	15.9	2.6
FAM166A	11.2	14.2	8.9	9.8	6.9	13.2	5.9	8.3	4.3
LRRIQ1	11.2	13.1	14.4	7.3	4.8	13.1	3.8	9.6	4.3
CSNK1G2-AS1	11.2	12.3	6.4	12.2	11.6	10.8	10.9	10.2	7.8
TBC1D28	11.2	8.6	9.9	8.5	20.1	9.1	19.3	8.9	19.1
LINC01582	11.2	7.5	13.4	8.5	21.7	9.1	16.8	10.8	22.6
PABPC3	11.2	4	18.8	18.3	23.3	8	20.6	12.7	24.3
H3-4	11.1	14.2	7.4	3.7	10.1	12.3	7.1	10.2	7.8
FAM221B	11.1	14	9.9	18.3	3.2	13.1	5	14.6	2.6
KCTD19	11.1	9	11.9	4.9	18	10.1	14.3	9.6	16.5
LIN28A	11.1	8.8	19.8	25.6	3.7	10.9	9.2	16.6	6.1
MAGEB1	11.1	2.4	5	11	42.9	4.3	32.4	5.1	36.5
HIGD2B	11	12.1	10.4	9.8	7.9	11.2	8.8	10.2	8.7
LOC100240728	11	10.5	14.9	4.9	12.2	11.3	9.7	11.5	10.4
SPZ1	11	7.9	5.9	9.8	24.9	8	21.8	6.4	25.2
LINC02152	10.9	13.1	8.4	6.1	12.2	10.8	12.2	8.3	11.3
LINC01500	10.9	12.9	8.4	9.8	6.9	11.2	9.7	12.7	7.8
SEPTIN7P9	10.9	12.5	5.4	3.7	16.9	10.1	13	5.1	8.7
LINC00378	10.9	12.3	5.4	9.8	13.2	10.8	10.5	8.3	12.2
ZNF541	10.9	10.8	13.4	9.8	6.9	11.4	8	12.7	6.1
CTNNA2	10.9	10.3	11.9	18.3	7.9	10	13.4	11.5	12.2
DIAPH3-AS1	10.9	10.1	13.4	9.8	13.8	10.8	11.3	8.9	10.4
VPS13A-AS1	10.9	9.6	11.9	4.9	15.9	10.4	12.2	9.6	10.4
PMS2P2	10.8	12.5	9.4	13.4	9	11.5	9.7	9.6	12.2
C11orf65	10.8	12.1	12.9	15.9	5.8	11.8	7.1	12.1	3.5
ADAM3A	10.8	10.3	16.8	2.4	10.1	11	10.1	7	8.7
RGSL1	10.8	8.1	6.9	11	21.7	8.7	19.3	9.6	22.6
PPP4R1-AS1	10.7	12.7	6.4	6.1	10.6	11.3	8.4	4.5	8.7
PAGE1	10.7	7.7	10.9	14.6	16.9	9.3	14.7	7	19.1
TP53TG5	10.6	12.9	16.3	0	3.2	12.4	2.1	4.5	0.9
LOC84214	10.6	12.1	7.9	12.2	10.6	10.8	12.2	11.5	13.9
NPIPB10P	10.6	10.5	8.4	13.4	12.2	10.3	13.4	11.5	11.3
EFCAB9	10.6	9.7	17.3	4.9	10.1	11.8	5.9	6.4	5.2
TAC3	10.6	9.2	10.4	12.2	14.3	9.6	12.6	12.1	9.6
LINC02142	10.6	8.5	5	12.2	21.7	8	19.3	10.2	16.5
SEPTIN14	10.6	7.9	9.9	18.3	14.8	9.3	13.4	14	14.8
UGT3A2	10.6	7.7	14.9	26.8	8.5	9.8	14.3	16.6	10.4
MIR5188	10.6	7	13.9	14.6	14.3	9.3	14.3	8.3	13.9
GGTLC2	10.6	5.9	5.9	29.3	21.7	6.7	25.6	10.2	27
C11orf97	10.5	12.1	12.4	14.6	2.6	11.8	5.9	14.6	1.7
TEX36	10.5	10.7	14.9	6.1	9	11.4	7.6	8.3	7.8
WFDC11	10.5	10.5	6.4	12.2	12.2	9.5	13.4	7.6	13.9
C20orf141	10.5	9.2	4	17.1	18	9	16.4	11.5	12.2
POU5F1P4	10.4	11.2	10.4	1.2	11.6	10.4	8.4	7	9.6
MROH5	10.4	9.2	3.5	7.3	21.7	8.6	17.6	8.9	20.9
ZNF683	10.4	6.2	8.9	20.7	19.6	7.6	18.9	10.8	15.7
TAFA3	10.4	1.7	0	1.2	50.8	2.7	37.8	4.5	44.3
LOC105370473	10.3	11.4	10.9	7.3	6.3	10.8	7.1	9.6	6.1
LOC101927702	10.3	10.5	5.9	4.9	16.4	9.8	13	4.5	14.8
TCP10L3	10.3	9.7	9.4	7.3	15.9	9.4	12.6	8.3	17.4
LINC01681	10.3	9.6	8.9	4.9	16.9	9.6	12.2	8.9	14.8
TGIF2LX	10.3	8.8	16.3	15.9	5.8	11.4	5.5	13.4	5.2
DIAPH3-AS2	10.3	8.1	10.9	6.1	20.1	8.6	16.8	9.6	18.3
HSP90AA6P	10.3	6.2	16.3	23.2	9.5	9	12.2	18.5	10.4
MAGEA10	10.3	4.6	10.9	18.3	23.8	6.7	22.7	10.2	19.1
PSG9	10.2	10.1	11.9	11	7.4	9.8	9.7	9.6	5.2
SPACA3	10.2	10.1	4	4.9	15.3	9.1	13.9	8.9	10.4
LOC100506271	10.2	5	14.9	18.3	16.4	7.6	16.4	10.8	14.8
CAMKV	10.2	0.4	4.5	3.7	48.1	2.7	36.6	3.8	41.7
TBC1D3	10.1	11.4	7.9	7.3	11.6	10.1	9.7	9.6	11.3
GTF2IP1	10.1	8.6	16.3	6.1	10.6	10	9.2	8.3	7
LINC02153	10.1	8.1	8.4	11	18.5	7.5	16.8	7	17.4
GAPDHP52	10.1	7.9	10.9	18.3	10.6	9.4	13	12.7	8.7
TEX46	10.1	7.2	6.4	9.8	23.3	7.5	21	7	20.9
LOC105376975	10.1	6.4	14.4	15.9	14.3	9.6	13.4	11.5	14.8
ASNSP1	10.1	2.8	12.4	12.2	30.2	6.5	22.7	11.5	24.3
IRAG1-AS1	10	10.5	7.9	6.1	10.6	10	9.2	8.9	9.6
C2orf16	10	10.3	15.3	4.9	6.9	10.3	7.1	12.1	5.2
LINC00408	10	6.2	13.4	14.6	13.8	8.6	11.8	9.6	14.8
MYO3B-AS1	9.9	13.1	7.9	2.4	8.5	11.2	6.3	7	3.5
C14orf39	9.9	10.1	7.9	7.3	11.6	9.6	11.3	6.4	14.8
LRRC52	9.9	7.2	11.9	20.7	11.6	7.9	14.7	14	11.3
LINC01905	9.9	6.8	7.9	4.9	21.2	7.4	17.6	7.6	21.7
LIN28B	9.9	1.1	1.5	3.7	48.7	2.7	35.3	3.8	42.6
SLC25A2	9.8	12.9	5.9	7.3	6.3	11.3	5.9	8.9	4.3
LARGE-AS1	9.8	11.2	12.4	7.3	4.2	10.5	5	6.4	4.3
NOS2P3	9.8	10.7	5.4	7.3	13.2	9.9	11.3	9.6	11.3
KEL	9.8	10.5	6.4	13.4	8.5	9	10.5	7.6	10.4
ODF4	9.8	9	9.4	30.5	4.2	10	9.2	14.6	5.2
LINC00700	9.8	8.1	9.4	14.6	12.7	9.3	11.8	10.2	12.2
HSP90B3P	9.8	6.6	12.9	8.5	15.9	9	12.6	10.2	12.2
SLC25A1P3	9.8	6.4	7.4	12.2	20.1	7.1	19.3	7.6	23.5
LINC01491	9.7	13.4	4	8.5	6.3	10.4	6.3	6.4	7
ZSCAN10	9.7	10.5	9.4	12.2	7.9	11	5.5	7.6	7
LINC01622	9.7	7.2	7.4	11	19	7.1	17.2	12.1	17.4
DMRTB1	9.7	6.8	8.9	8.5	18	8.5	14.7	8.9	13.9
TTLL8	9.7	6.6	15.3	8.5	15.3	8.7	13	9.6	13
LRRC9	9.6	11.2	10.9	13.4	4.8	10.6	5.5	14.6	4.3
LINC00616	9.6	8.8	6.9	11	15.3	7.7	14.3	8.9	13
LINC02844	9.6	7.9	8.9	18.3	10.6	8.9	13	11.5	9.6
LOC105372377	9.5	12.1	7.4	6.1	5.8	10.5	5	11.5	6.1
TCTE1	9.5	11.8	7.4	6.1	6.3	10.6	5.9	8.9	4.3
CFAP100-DT	9.5	4.4	10.9	12.2	21.7	6.3	19.7	7	23.5
CT75	9.5	3.9	8.4	8.5	29.1	5.6	23.5	8.9	23.5
SLC22A14	9.4	9.6	5.4	9.8	14.8	9.1	11.3	10.2	10.4
C22orf42	9.4	6.8	11.4	13.4	13.2	8.6	11.3	11.5	13
C8orf74	9.4	5.3	12.4	25.6	11.1	7.7	15.1	14	7.8
LINC00668	9.4	4	9.4	12.2	25.9	6.1	22.3	13.4	26.1
TBC1D3D	9.3	11	6.4	7.3	10.1	10.1	8	8.3	7
GARIN6	9.3	10.7	10.4	6.1	6.3	10.3	4.2	7.6	3.5
MACROD2-AS1	9.3	10.7	7.9	4.9	9	9.3	7.6	4.5	7.8
IRGC	9.3	9.7	4	6.1	14.8	8.5	13	11.5	15.7
LETM1P2	9.3	9.7	8.9	11	8.5	9.3	9.2	8.3	7.8
LOC102725019	9.3	9.6	5	6.1	16.4	8.2	13.9	3.8	18.3
EZR-AS1	9.3	9.4	13.4	6.1	6.9	9.9	7.1	9.6	7
ELOBP2	9.3	8.6	12.9	4.9	8.5	9.9	6.3	7	7
TBC1D3C	9.3	8.6	8.4	6.1	13.2	8.9	10.9	5.7	12.2
VCX2	9.3	8.1	11.9	9.8	9	9.1	9.2	5.7	10.4
PPEF1	9.3	7.5	12.4	19.5	6.3	9.6	10.1	16.6	8.7
C12orf50	9.3	7	8.9	8.5	14.8	7.9	12.2	8.3	14.8
LRRC52-AS1	9.3	7	11.9	17.1	10.1	8.4	12.2	14.6	8.7
TPTE2	9.3	5.9	8.9	8.5	20.1	6.8	17.2	5.7	20
MAGEA2	9.3	3.9	12.9	17.1	19	7	16.8	13.4	17.4
CLDN6	9.3	1.1	5.4	11	38.6	2.7	30.7	10.8	33
TENT5C-DT	9.2	8.8	8.4	9.8	10.6	8.7	10.5	10.8	8.7
TRBV7-1	9.2	8.3	5.9	8.5	14.3	8	13.4	6.4	13
RGPD1	9.2	7.5	7.4	9.8	15.9	7.5	13.9	8.3	13
DDX53	9.2	7.4	14.4	13.4	9	9.1	8.4	7.6	6.1
PMFBP1	9.2	5.3	8.4	6.1	18.5	6.7	17.6	6.4	22.6
LINC00964	9.2	1.8	5.4	22	29.6	4.1	27.7	13.4	29.6
LINC01081	9.1	11.2	7.9	9.8	3.7	9.8	7.6	14	7
HEATR9	9.1	8.3	6.9	9.8	13.2	8.5	10.5	8.3	9.6
LINC01989	9.1	8.1	7.4	12.2	13.8	8.1	12.6	9.6	12.2
ZIM2	9.1	7	12.9	4.9	11.6	8.6	10.5	7.6	13
FAM24A	9.1	5.7	11.9	15.9	14.8	7.2	15.1	6.4	14.8
SSX1	9.1	5	12.4	25.6	12.2	7.9	13.9	12.7	13
COL26A1	9.1	3.3	5.4	8.5	27.5	4.7	23.5	5.1	26.1
LINC02056	9	9.6	9.9	1.2	11.1	9.1	9.2	5.7	8.7
MYCL-AS1	9	8.8	3	8.5	13.2	8.1	12.2	7	12.2
TBC1D3P5	9	8.5	7.9	9.8	11.1	9.4	8.8	9.6	7.8
TMEM89	9	8.3	7.9	4.9	12.2	8.2	10.5	8.3	9.6
LINC00221	9	7.9	10.4	13.4	9.5	8.4	10.5	9.6	7.8
FKBP6	9	7.4	8.9	3.7	15.9	8.4	11.3	4.5	13.9
GAGE1	9	6.6	12.4	12.2	11.1	8.5	10.1	7.6	13
TSGA10IP	9	6.6	3.5	7.3	19.6	6.6	18.1	7	14.8
VGLL1	9	0	0	2.4	49.2	0.8	37.8	5.1	46.1
CATSPERZ	8.9	10.7	6.4	6.1	6.3	9.5	6.3	8.9	4.3
NUCB1-AS1	8.9	10.7	8.9	2.4	7.4	9.4	5.5	5.7	3.5
TDRD9	8.9	9	8.9	12.2	6.9	9.4	8.8	6.4	8.7
C1orf141	8.9	8.6	8.4	7.3	11.1	9	9.2	8.3	7
PRSS54	8.9	8.3	5	9.8	14.3	8	11.8	7	11.3
RC3H1-DT	8.9	7.5	11.4	9.8	9	8.4	10.1	10.2	8.7
TBC1D26	8.9	7.2	6.4	13.4	15.3	7.1	16.4	10.8	13.9
LOC105373508	8.9	4.2	7.4	6.1	23.3	6	18.9	6.4	22.6
C21orf91-OT1	8.9	3.3	3	2.4	34.9	4.2	25.2	6.4	24.3
CYP17A1-AS1	8.8	15.3	3.5	0	0	10.6	1.7	3.8	0.9
KCNMA1-AS3	8.8	9.6	7.9	17.1	3.2	9.3	5.5	9.6	4.3
PGK1P2	8.8	8.1	7.4	17.1	10.1	8.5	11.8	10.2	7.8
TBC1D3P2	8.8	7	8.4	15.9	11.1	8.4	9.7	10.8	9.6
LINC01339	8.8	6.8	13.9	6.1	12.2	8.5	10.1	8.9	12.2
LINC01949	8.8	6.1	5	8.5	21.7	5.6	20.2	7.6	24.3
SPEM3	8.8	5.7	7.9	13.4	18	7	14.3	8.3	11.3
MAGEB4	8.8	0.9	2	2.4	41.3	2.5	30.7	2.5	34.8
LINC02411	8.7	11.4	6.9	7.3	4.8	9.6	5.5	8.9	5.2
CFAP210	8.7	9.9	15.8	2.4	1.1	10.6	1.7	7	2.6
LINC03031	8.7	7.9	5	1.2	15.9	7.9	11.3	5.7	14.8
MAGEA8	8.7	7.5	12.9	13.4	6.9	8.6	8.4	9.6	5.2
CTAGE16P	8.7	6.4	10.9	15.9	9.5	8.4	10.1	10.8	7.8
C3orf22	8.7	6.2	9.9	4.9	17.5	7.6	13.4	4.5	9.6
ALPG	8.7	3.9	9.4	9.8	23.3	5.6	18.9	5.7	21.7
HIF1A-AS1	8.7	2.8	3.5	18.3	27	4.2	24.8	8.3	33
PRND	8.6	11.9	6.9	1.2	1.6	10.5	2.5	5.7	3.5
PDILT	8.6	10.5	10.9	4.9	3.7	9.9	4.2	8.3	2.6
HS3ST5	8.6	8.6	14.9	2.4	3.2	9.9	4.2	5.7	1.7
SLC35G6	8.5	11.4	8.4	1.2	4.2	9.4	2.9	5.7	0.9
DDX11L5	8.5	5.7	10.4	8.5	17.5	6.6	15.1	8.3	13.9
LINC02109	8.5	5.7	11.4	14.6	12.2	7.7	10.9	9.6	13
F11-AS1	8.5	2.2	2	1.2	38.6	3.5	26.1	5.1	31.3
PICSAR	8.5	0.2	0	2.4	46	1.8	32.8	3.2	38.3
COX6B2	8.4	11.6	5.4	7.3	3.2	10.3	3.8	5.7	4.3
LNX1-AS1	8.4	8.8	5.9	11	8.5	8	9.2	9.6	7
SLC25A51P4	8.4	7	5	9.8	14.8	7	12.2	8.9	13.9
LINC01108	8.4	6.1	9.4	9.8	11.6	7.1	10.9	12.7	8.7
GOLGA6L7	8.4	4.2	6.9	12.2	22.2	5.1	19.7	4.5	22.6
CST13P	8.3	11.4	8.4	3.7	2.6	9.3	3.4	6.4	3.5
BTBD9-AS1	8.3	9.6	8.9	1.2	6.3	8.7	5	8.3	4.3
FAM170A	8.3	9.6	8.4	9.8	3.7	9.3	5	7	0.9
ACTL9	8.3	7.2	7.4	8.5	11.6	7.4	9.2	8.9	7
LOC100505685	8.3	7.2	6.4	6.1	11.6	7.7	11.3	7	14.8
ACP4	8.3	6.8	4.5	2.4	15.3	7.2	11.8	6.4	13
C5orf64-AS1	8.3	6.6	8.9	6.1	12.7	7.5	10.9	5.7	13
TEX11	8.3	5	8.9	19.5	12.2	6.1	15.1	10.8	11.3
POM121L4P	8.3	4.8	9.9	17.1	11.1	6.5	14.3	9.6	14.8
ELOA2	8.3	4	8.4	7.3	21.2	6	16	5.1	19.1
OTX2	8.3	4	8.4	4.9	23.8	5.7	16.8	6.4	18.3
HTRA4	8.3	3.9	10.4	20.7	12.7	6.3	14.7	10.2	16.5
C16orf90	8.3	3.7	1.5	3.7	32.8	3.3	24.8	5.1	27.8
BCL2L14	8.3	2.4	2.5	1.2	36.5	3	26.5	3.2	31.3
ANKRD30BP3	8.3	2	3	2.4	35.4	3.4	26.1	1.9	33
CFAP206	8.2	9.4	12.9	4.9	2.6	9.4	2.9	8.9	0.9
GTF2IP5	8.2	9	6.4	9.8	8.5	8.2	8.8	10.2	7
ANKRD18A	8.2	6.6	12.9	1.2	12.2	8.1	8	4.5	9.6
OR7E29P	8.2	5.9	4.5	9.8	17.5	6.5	14.7	8.3	14.8
SMIM47	8.2	5.1	6.4	2.4	21.7	6.2	16.4	5.7	20
MAGEC1	8.2	4.4	10.9	30.5	7.4	6.6	14.3	15.3	9.6
LINC02367	8.2	3.9	5.9	3.7	24.9	5.1	18.9	8.9	21.7
NOPCHAP1	8.2	3.5	3.5	13.4	25.9	4.3	21.4	8.9	25.2
TCP11	8.2	3.1	6.4	8.5	25.4	4.4	18.5	6.4	21.7
CCNYL2	8.2	1.5	1.5	1.2	38.1	2.9	26.9	3.8	33.9
LOC100130548	8.1	10.8	6.4	4.9	3.2	9.5	2.1	8.3	0.9
SPATA46	8.1	10.3	11.9	0	2.6	9.8	2.1	3.2	1.7
PSD2-AS1	8.1	6.4	9.9	3.7	13.2	7.2	10.1	3.8	10.4
SHCBP1L	8.1	5.9	4	4.9	22.8	5.1	17.6	4.5	23.5
ARMH2	8.1	5.7	7.9	9.8	15.3	7.1	13	7	13.9
CCDC182	8	10.8	7.9	1.2	2.1	9.6	2.9	3.8	1.7
NPIPB1P	8	8.5	5.9	8.5	9	8.1	8.8	7	6.1
LINC01015	8	7.7	7.9	13.4	8.5	7.5	8.4	9.6	6.1
SLC9B1	8	7	14.4	3.7	5.3	8	5	7	3.5
PHC2-AS1	8	6.8	4.5	1.2	19	6.2	13.4	5.1	13.9
LINC00354	8	5	5.4	7.3	19	5.2	17.2	8.3	18.3
PRDM9	8	2.9	7.9	15.9	19	4.6	19.3	7	20.9
HTN1	8	2.8	0.5	3.7	34.9	3.2	25.2	4.5	30.4
RPL23AP26	7.9	9.6	8.9	3.7	5.3	8.6	6.3	6.4	3.5
TSSK1B	7.9	9.2	5	3.7	8.5	7.7	7.1	5.7	7
LINC01255	7.9	8.6	4.5	6.1	10.1	7.9	9.2	8.3	8.7
ZC2HC1C	7.9	7.7	11.9	6.1	4.2	8.2	4.2	3.8	6.1
LOC107986277	7.9	7.4	10.4	3.7	9.5	7.6	8	7.6	7.8
CFAP95	7.9	6.8	4.5	4.9	16.4	6.7	11.8	2.5	14.8
NFIA-AS1	7.9	6.8	5	18.3	9.5	7.5	10.1	9.6	6.1
OR10J1	7.9	6.8	7.9	7.3	13.2	7	10.5	8.3	10.4
FATE1	7.9	4.6	9.9	18.3	10.6	6.6	13.4	8.3	14.8
DCAF4L2	7.9	3.5	11.4	15.9	12.2	6.7	11.3	6.4	13.9
ZC2HC1B	7.8	8.5	6.4	4.9	7.9	7.7	6.3	3.2	6.1
GAS6-AS1	7.8	7.4	3.5	6.1	13.8	5.8	14.7	7	10.4
TEX43	7.8	5.5	13.4	13.4	6.3	8	8	12.7	4.3
ZPBP2	7.8	5.3	5	23.2	12.2	5.4	15.1	13.4	10.4
IGLL1	7.8	5.1	4	17.1	16.9	4.8	18.1	8.9	15.7
LOC105378052	7.8	4.2	6.4	14.6	14.8	5.8	14.3	6.4	15.7
CCDC74BP1	7.8	3.9	9.4	12.2	12.7	5.8	13	5.7	13
LINC02156	7.8	3.9	8.9	19.5	13.8	5.4	15.5	11.5	11.3
IQCM	7.8	3.3	7.9	9.8	20.6	4.6	16.4	7.6	17.4
MAGEA4	7.8	1.3	4	18.3	28	2.7	26.5	8.3	29.6
NBPF25P	7.7	10.8	8.4	0	2.6	9.5	2.9	3.8	1.7
CATSPER4	7.7	9	2	3.7	9.5	7.6	8.4	7	9.6
LOC102723786	7.7	7.7	6.4	9.8	7.4	7.7	6.7	7	6.1
NPIPB7	7.7	7.7	10.4	6.1	6.9	8.4	6.3	6.4	7
ELK2BP	7.7	7.2	9.9	6.1	7.4	8	5.9	6.4	7.8
CYP4F26P	7.7	6.1	16.8	4.9	5.8	8.1	4.6	5.7	5.2
MBD3L1	7.7	6.1	2.5	8.5	16.4	5.2	14.7	4.5	16.5
MEIOB	7.7	5.5	8.4	3.7	14.3	6.3	10.9	5.1	13.9
PDHA2	7.6	7	6.4	9.8	10.1	7	8.8	10.2	8.7
LINC01641	7.6	6.8	5.9	3.7	12.7	7	9.7	7	7
SLX1B	7.6	6.8	6.9	6.1	9.5	7.1	8.8	5.1	5.2
AKNAD1	7.6	6.6	6.4	14.6	9.5	6.2	12.2	8.3	8.7
PRDM14	7.6	5.3	10.4	4.9	10.6	7	9.7	7.6	7.8
LINC00929	7.5	8.3	5.9	7.3	5.3	8.9	3.4	6.4	2.6
LOC440084	7.5	8.3	5.9	7.3	7.4	6.8	8.8	7	5.2
SAXO1	7.5	8.1	8.4	6.1	6.3	8	5.5	5.7	4.3
WDR64	7.5	8.1	7.9	6.1	7.9	7.7	7.1	8.3	4.3
LINC00608	7.5	7.9	7.9	3.7	7.4	7.5	6.3	3.8	7
TMEM202	7.5	7.2	6.4	9.8	10.6	7.1	10.1	8.3	11.3
SLIT1-AS1	7.5	5.7	12.9	8.5	6.3	7.6	6.3	7.6	3.5
LINC01539	7.5	5.5	2.5	9.8	16.4	4.9	15.1	3.8	14.8
CT62	7.4	9.9	9.9	4.9	0	9.6	0.8	8.9	0.9
RORA-AS2	7.4	9.7	5.4	1.2	4.2	8.1	2.9	4.5	1.7
MIR1302-2HG	7.4	8.3	5	3.7	10.1	7.5	7.6	1.9	7.8
LOC105371079	7.4	7.7	4.5	8.5	9	6.7	8.4	7.6	7.8
NT5C1B	7.4	7.7	6.4	8.5	9.5	7.5	8	6.4	7.8
PSG5	7.4	7.7	5.9	11	5.3	6.6	9.2	8.3	5.2
RSPH10B	7.4	6.8	5.4	6.1	11.1	6.8	9.7	4.5	7
C2orf78	7.4	6.6	6.9	7.3	9	7	8	5.7	7.8
CTAGE11P	7.4	6.6	6.4	9.8	9	6.6	8	9.6	5.2
ETDB	7.4	6.6	7.9	7.3	9.5	6.8	10.9	1.9	14.8
LYZL6	7.4	6.1	6.9	6.1	13.2	5.6	12.6	5.1	13.9
PHACTR2-AS1	7.4	5.9	8.4	8.5	10.1	6.8	7.1	5.7	6.1
LINC01333	7.4	5.5	5.9	4.9	15.9	5.8	12.2	5.1	15.7
KHDC1L	7.4	4.8	7.9	7.3	16.4	6.1	12.2	6.4	11.3
LINC00943	7.4	3.7	4.5	0	24.3	4.1	18.5	1.3	20.9
POM121L2	7.4	2.6	2.5	3.7	29.6	2.8	23.5	4.5	30.4
SLC22A16	7.4	1.1	1.5	0	36	2.4	24.8	3.2	28.7
UTF1	7.3	9.4	3	8.5	5.3	7.9	6.7	6.4	7
TKTL2	7.3	8.1	7.4	1.2	9	7.9	5.9	3.8	6.1
SPDYE1	7.3	7.9	7.9	1.2	6.9	7.7	4.6	6.4	5.2
EFCAB3	7.3	7	7.4	8.5	5.8	6.7	8.4	6.4	6.1
LINC02626	7.3	7	8.4	3.7	9.5	7	7.6	5.1	7.8
CATSPERD	7.3	6.4	5.4	8.5	11.6	7	8	7.6	7
LOC101928743	7.3	6.2	6.9	9.8	11.1	6.2	10.1	5.7	8.7
GOLGA6L22	7.3	6.1	6.4	11	10.6	6	11.8	5.1	13.9
CGB2	7.3	5	8.4	9.8	9.5	6	10.5	8.9	8.7
LOC100996671	7.3	4.6	4.5	6.1	18.5	5.1	16.4	5.1	17.4
TPD52L3	7.3	4.6	2.5	2.4	22.8	4.3	18.9	3.2	20.9
SNHG27	7.3	3.9	6.4	18.3	13.2	6	11.3	9.6	10.4
SNRPD2P2	7.3	3.5	8.4	8.5	15.3	5.8	11.8	7	9.6
SNRPF-DT	7.2	9.2	5.4	6.1	5.8	7.5	7.1	7	6.1
DGKK	7.2	8.5	8.9	3.7	3.2	8.2	2.5	7.6	3.5
PLCE1-AS1	7.2	8.1	5.9	1.2	9.5	7.5	7.6	5.7	7
BPIFA3	7.2	7.7	8.4	3.7	6.3	7.7	5.5	10.2	2.6
C17orf50	7.2	7.2	9.4	12.2	2.1	8.1	4.6	5.1	3.5
NUP210L	7.2	5.5	3.5	11	13.8	5.3	11.8	10.2	12.2
ZNF649-AS1	7.2	4.2	8.4	18.3	7.4	6.2	10.9	8.9	7.8
SMIM36	7.2	3.5	12.4	19.5	7.4	6.3	7.6	12.1	5.2
DAZL	7.2	3.3	4	11	18	4.7	16	6.4	17.4
ZBTB8B	7.2	1.3	6.9	2.4	26.5	3.5	20.2	1.9	26.1
ESX1	7.2	0.4	1	11	33.3	1.5	27.7	3.2	33.9
TFPI2-DT	7.1	7.5	11.4	6.1	2.6	8	3.8	6.4	4.3
LOC101928523	7.1	6.1	9.4	6.1	7.4	6.7	8	8.3	7.8
KLK15	7.1	5	4	11	14.3	4.6	16.4	8.3	15.7
LINC00293	7.1	5	5	7.3	15.9	5.1	13.4	5.7	13
LINC01553	7.1	5	8.4	19.5	5.8	6.7	8	10.8	3.5
PRG2	7.1	4	2.5	6.1	19.6	4.4	16.8	6.4	20
GAGE2A	7.1	3.9	12.9	9.8	8.5	6.6	8.4	7	11.3
TEX37	7.1	0.9	2.5	7.3	30.7	2.8	22.7	4.5	28.7
NCKAP5-AS1	7	7.7	5.9	6.1	5.3	7.6	4.2	8.3	4.3
GNAO1-AS1	7	7.2	6.9	7.3	6.3	6	6.7	2.5	5.2
PRNT	7	6.6	7.4	6.1	9	6.7	7.1	8.3	7
SLC25A3P1	7	6.2	5.4	4.9	12.2	5.8	11.8	4.5	13.9
LOC101928254	7	6.1	5.4	6.1	12.2	5.8	10.1	5.7	10.4
TNP2	7	6.1	5.4	7.3	11.1	6	9.2	5.1	8.7
LINC00917	7	5.9	6.9	11	8.5	6.3	10.1	7.6	7.8
TERB1	7	5.5	9.4	13.4	5.8	7.1	5.9	12.7	2.6
LINC01783	7	5.1	7.4	8.5	10.1	6.1	10.1	3.8	13
MCHR2-AS1	7	4.8	9.9	12.2	8.5	6.7	8.4	8.3	7.8
OXCT2	7	4.8	5	8.5	14.3	5.8	12.6	7.6	14.8
GTSF1	7	4.6	5	14.6	13.8	5.1	12.6	7.6	15.7
LINC00567	7	4.2	5	3.7	16.4	4.8	11.8	5.1	12.2
SLCO5A1	7	0.9	3	8.5	29.6	2.2	23.5	5.1	27
LNCPRESS1	6.9	10.7	5.4	0	0.5	8.4	1.3	5.7	0
CASC22	6.9	7.5	6.9	7.3	2.6	7.1	4.2	4.5	1.7
PCED1CP	6.9	7.4	4	9.8	6.9	7.1	7.6	7.6	7
LRRC37A11P	6.9	7	7.9	18.3	1.1	7.7	5	16.6	0
CPXCR1	6.9	4.8	6.4	8.5	13.2	5.6	10.5	5.7	11.3
LINC00592	6.9	2.6	5.4	7.3	21.7	3.9	17.2	6.4	23.5
IQUB	6.8	9.9	5.9	1.2	0.5	8.4	0.4	2.5	0
SIGLEC6	6.8	9.9	4	2.4	1.1	8.1	2.1	3.8	0.9
LINC00678	6.8	9.6	5	0	3.7	8.4	2.1	2.5	0.9
GTF2I-AS1	6.8	7.2	7.4	0	8.5	6.8	5.9	3.2	6.1
LINC02259	6.8	7.2	5	3.7	8.5	6.6	7.6	3.8	5.2
LOC101928002	6.8	7	5	8.5	7.4	6.7	7.1	3.8	4.3
BMP8B-AS1	6.8	6.8	5	7.3	6.3	6.7	5.9	5.7	6.1
FSIP2	6.8	5.9	5.9	20.7	2.6	6.1	8.4	12.7	2.6
LINC01744	6.8	5	5.9	20.7	5.8	5.7	11.3	8.3	8.7
GALNTL5	6.8	4	5.9	2.4	18	5.3	12.6	5.1	14.8
ODF3	6.7	6.6	4.5	6.1	9.5	6.3	7.6	3.2	10.4
SPATA32	6.7	5.9	5.9	6.1	10.6	5.7	9.7	5.1	7.8
FAM163A	6.7	5.3	8.4	11	8.5	6.1	8	5.7	8.7
FOXL3-OT1	6.7	4.6	4	2.4	17.5	5.2	12.2	5.1	9.6
ADAD1	6.7	4	4.5	6.1	19	4.7	13	3.2	16.5
SLC6A10P	6.7	4	7.9	14.6	10.1	5.7	10.9	8.9	12.2
CRISP2	6.7	2.9	6.4	19.5	11.6	4.8	13.4	10.8	12.2
C1orf94	6.7	0.4	2.5	3.7	33.9	2	24.4	2.5	31.3
FGF14-AS1	6.6	9	4	2.4	5.3	7.1	5	4.5	5.2
ZNRF4	6.6	7.4	5.4	6.1	7.9	6	8	5.7	9.6
KCNMA1-AS2	6.6	7	4.5	6.1	5.8	6.6	5.9	3.8	5.2
RBMXL2	6.6	4.4	6.9	2.4	15.3	5.7	10.9	6.4	13
LOC102723968	6.6	4.1	7	9.8	12.7	5.3	10.1	7	10.4
SPATA48	6.6	4	3	4.9	19	3.7	16.8	4.5	17.4
BMP7-AS1	6.6	3.1	7.4	7.3	16.9	4.4	14.3	5.1	17.4
TPTE	6.6	3.1	12.4	9.8	8.5	6.1	7.1	7	6.1
LINC01913	6.6	2.2	1.5	11	23.8	3	18.9	5.1	20.9
LINC01939	6.5	7.5	7.9	1.2	3.7	7.2	2.9	5.1	2.6
LINC01988	6.5	7	5	6.1	4.8	7.1	5	7	2.6
NBPF8	6.5	5.9	9.9	1.2	7.4	6.5	5.9	3.2	6.1
LINC02727	6.5	5.7	9.4	4.9	6.9	6.2	6.3	8.9	7.8
LYZL4	6.5	5.1	5.4	24.4	3.2	5.6	10.9	14	5.2
LINC01467	6.5	4.2	8.9	13.4	9.5	6.1	8.8	5.7	7.8
PASD1	6.5	2.9	5	17.1	15.9	4.2	14.7	8.3	17.4
TRIML1	6.5	2.8	2.5	17.1	18	3.7	16.8	7.6	18.3
TTLL2	6.5	2.2	5.4	1.2	22.8	3.2	17.2	0.6	24.3
C17orf47	6.4	8.5	3.5	2.4	3.7	7.6	2.9	6.4	2.6
CFAP44-AS1	6.4	8.3	5.4	0	4.8	7.2	2.9	3.2	2.6
ROR1-AS1	6.4	6.6	0.5	1.2	8.5	6.1	8	3.2	8.7
CACNA1C-IT3	6.4	6.4	5.4	6.1	7.9	6.1	7.6	6.4	4.3
CLYBL-AS1	6.4	5.9	4	4.9	10.1	5.6	7.6	3.2	8.7
LOC101928532	6.4	5.9	5.9	2.4	10.6	5.7	8	6.4	6.1
SPINK2	6.4	5.9	5.9	3.7	6.9	5.4	9.7	3.2	11.3
SULT1A4	6.4	5.5	5.9	9.8	7.9	6.2	6.3	5.1	5.2
CCDC42	6.4	5.3	4.5	3.7	13.8	4.7	11.8	1.9	9.6
LINC01030	6.4	5.3	5.4	1.2	12.7	4.8	10.1	4.5	7.8
LINC01337	6.4	5.3	6.4	4.9	9	5.6	8	6.4	8.7
SPANXD	6.4	4.6	5.4	8.5	10.6	4.9	10.5	5.1	8.7
CEP295NL	6.4	4.4	3	2.4	17.5	3.8	14.3	4.5	16.5
LINC01517	6.4	4.4	7	7.3	11.1	5.6	8	4.5	7.8
SMIM10L2B-AS1	6.4	4.4	3.5	12.2	10.6	4.6	11.8	5.7	11.3
LOC101927388	6.4	3.7	6.4	18.3	7.9	4.6	11.8	12.7	5.2
FAM238B	6.4	3.3	3	6.1	21.2	4.3	14.7	5.1	16.5
LINC00442	6.4	3.3	5.9	11	11.1	5.1	9.2	5.7	8.7
SLCO6A1	6.4	3.3	6.4	11	14.8	5.1	10.9	4.5	11.3
PPP1R2P2	6.4	1.8	1	4.9	28	2.3	21	3.2	27.8
TEX38	6.3	8.3	4	2.4	5.8	6.7	4.2	2.5	4.3
LOC101929050	6.3	6.8	5	8.5	5.3	6.6	6.3	4.5	7
GOT1L1	6.3	5.3	10.9	6.1	4.8	6.7	4.2	3.8	2.6
FAM220CP	6.3	5.1	2	2.4	16.4	4.6	11.8	2.5	12.2
LINC01961	6.3	5.1	5.9	6.1	9	5.7	7.1	5.1	5.2
GRK6P1	6.3	5	5	4.9	10.1	4.9	10.1	3.2	8.7
LINC-ROR	6.3	5	6.4	3.7	10.1	5.1	9.7	3.2	12.2
SOHLH2	6.3	4.8	4	8.5	13.2	4.6	11.8	7.6	13.9
IZUMO2	6.3	4.6	0.5	4.9	16.9	4.2	13	5.1	13.9
LOC101927020	6.3	4.6	8.9	18.3	4.8	5.7	8.8	11.5	4.3
FABP12	6.3	2.8	7.9	3.7	15.9	4.4	10.9	5.1	13
CT45A1	6.3	2.4	8.9	9.8	14.3	3.8	13.9	7	14.8
RAD51AP2	6.3	1.1	2	13.4	23.3	2.3	20.6	5.7	20.9
XAGE2	6.3	0.6	0.5	6.1	29.6	1.3	23.9	3.8	27
PARP11-AS1	6.2	7	4.5	1.2	7.4	6.2	6.7	3.2	6.1
CCDC62	6.2	6.2	5	7.3	7.4	5.6	6.7	6.4	7
RN7SKP230	6.2	6.1	3.5	4.9	8.5	5.7	7.1	3.2	6.1
ARHGAP26-AS1	6.2	5.9	4.5	4.9	10.1	5.2	8	2.5	9.6
TPTE2P6	6.2	5.5	5.9	1.2	9	4.9	8	3.2	7.8
RBMX2P5	6.2	5.1	5.9	7.3	9	5.2	9.7	4.5	7.8
DPPA3	6.2	4.2	1.5	9.8	14.8	4.1	13.4	5.1	15.7
LINC00687	6.2	3.9	3.5	1.2	16.9	4.4	11.3	2.5	15.7
OTOP2	6.2	3.9	8.4	7.3	10.1	5.1	10.1	5.7	9.6
LINC02395	6.2	3.3	6.9	9.8	10.6	5.1	8.8	6.4	8.7
IL1A	6.2	2.6	2	3.7	22.2	3.5	15.5	3.8	20.9
NUTM1	6.2	1.7	2	4.9	25.9	2.5	18.9	4.5	20
ROPN1	6.2	0	0	0	33.9	0.9	23.9	3.2	29.6
SLC25A52	6.1	7.7	6.9	0	3.2	7	1.3	2.5	0
GDPD4	6.1	7.5	5	2.4	4.2	6.3	3.4	1.9	1.7
MARK2P17	6.1	7.5	2.5	1.2	6.9	6	5.5	5.7	6.1
DACT3-AS1	6.1	6.6	1.5	7.3	8.5	5.2	8.8	3.8	8.7
TBC1D29P	6.1	6.2	6.4	7.3	3.2	6.1	4.2	5.7	2.6
BOD1L2	6.1	5.9	5.9	9.8	6.9	5.6	7.1	6.4	10.4
IKBKB-DT	6.1	5.9	5	2.4	7.9	5.8	7.1	5.1	8.7
PPFIA2-AS1	6.1	5.3	7.9	14.6	2.1	6	6.3	10.8	3.5
ST7-OT4	6.1	5	6.4	4.9	11.1	5.4	8.4	3.2	9.6
CCDC169	6.1	4.6	4.5	8.5	12.7	4.6	11.8	7.6	11.3
LOC101929552	6.1	4.6	10.4	4.9	5.8	6.3	5.5	5.1	6.1
GOLGA2P6	6	7	3.5	3.7	6.9	5.4	6.3	6.4	2.6
TSGA13	6	6.1	6.4	3.7	7.4	6.1	5.5	6.4	2.6
LINC00698	6	5.9	4	9.8	6.3	5.4	6.7	5.7	7
RPS26P8	6	5.7	5.4	8.5	5.8	6.6	5	5.1	2.6
FUNDC2P2	6	5.5	3	7.3	9.5	4.9	9.2	8.9	8.7
BIRC8	6	5.3	5.4	12.2	5.8	5.6	7.1	5.1	7.8
LINC01206	6	4.8	4.5	6.1	10.6	5.2	8.4	5.1	5.2
MYRF-AS1	6	3.9	5.9	4.9	12.7	4.7	9.2	4.5	10.4
SIRPD	6	3.3	6.9	11	9.5	4.7	11.3	3.2	12.2
WDR87	6	2.8	6.4	9.8	13.2	3.7	11.8	3.2	13
ESRRAP2	5.9	8.8	4.5	1.2	0	7.2	0.4	1.9	0
MYO5BP2	5.9	7.7	5	3.7	3.2	7	2.9	5.1	4.3
POM121L14P	5.9	6.1	3	7.3	7.9	5.1	8.4	6.4	7
GAS2L1P2	5.9	5.9	3.5	3.7	9.5	5.6	8	4.5	7.8
IZUMO1	5.9	4.8	5	2.4	12.7	5.6	8	4.5	7
EIF4BP8	5.9	4.6	6.9	8.5	7.9	5.4	7.6	7	5.2
VCX3B	5.9	4.4	6.4	12.2	6.3	5.8	6.7	4.5	7.8
KCNV2	5.9	4	1.5	4.9	18	3.7	13.4	3.8	14.8
LINC00851	5.9	3.3	4	2.4	16.9	3.8	12.2	3.2	16.5
CNBD1	5.9	2.8	7.9	8.5	11.6	4.3	12.2	3.8	13
FBXW10	5.9	1.7	3	3.7	24.3	2.7	16.8	4.5	18.3
OSBPL10-AS1	5.8	7.4	2	3.7	6.9	6	4.2	5.7	3.5
LOC105374989	5.8	5.7	6.9	2.4	4.8	5.8	4.2	5.1	2.6
FAM120A2P	5.8	5.5	5.9	1.2	6.3	5.1	6.7	1.9	6.1
GAGE10	5.8	5.3	3	4.9	10.6	5.3	8.4	3.2	7
LINC00879	5.8	4.8	3	8.5	11.6	4.9	8.8	3.8	8.7
RPGRIP1	5.8	4.8	7.4	7.3	5.8	5.3	6.3	6.4	5.2
LINC02140	5.8	4.4	4.5	7.3	10.1	4.7	9.2	3.8	9.6
ZNF26	5.8	4.4	6.9	0	11.6	4.8	8.8	2.5	10.4
RPL10L	5.8	4	7.4	12.2	5.8	5.4	5.9	5.7	5.2
INSL6	5.8	3.9	1.5	7.3	16.9	3.5	12.6	3.8	13
OLIG3	5.8	3.7	4	12.2	10.1	4.8	9.2	9.6	9.6
SMIM2-IT1	5.8	1.8	0.5	15.9	18.5	2.2	18.1	6.4	15.7
GNAO1-DT	5.7	7.2	5.4	1.2	4.2	6.1	3.8	2.5	0.9
APELA	5.7	7	6.4	2.4	3.2	6.5	3.4	7	4.3
DAB1-AS1	5.7	6.8	4.5	2.4	4.8	6.1	4.2	3.2	5.2
LOC101929154	5.7	5.9	4	6.1	7.9	6	5.9	4.5	5.2
LINC02491	5.7	5.7	8.4	7.3	2.1	5.7	4.2	8.3	0.9
H1-8	5.7	5.1	6.9	6.1	6.3	5.8	4.6	4.5	4.3
CCDC172	5.7	4.8	5.9	7.3	6.9	5.3	6.3	4.5	6.1
OBI1-AS1	5.7	4.6	4	6.1	11.1	4.7	9.2	5.7	10.4
CCDC105	5.7	4.4	4	11	10.1	4.7	8.8	8.9	6.1
SUN5	5.7	4.4	7.9	4.9	7.4	5.6	5.9	7	4.3
ERVH48-1	5.7	4.2	3.5	12.2	9	5.2	7.1	8.3	7.8
TTLL6	5.7	3.9	12.4	13.4	1.1	6.5	2.9	5.1	0
LINC01514	5.7	3.7	4	4.9	15.3	4.1	12.2	5.7	12.2
SPATA3	5.7	1.5	1	26.8	14.3	2	18.1	12.1	13.9
VRTN	5.7	0.6	0.5	1.2	29.6	1.4	21.4	2.5	22.6
ROPN1B	5.7	0	0	0	31.2	0.9	22.7	3.2	29.6
LCMT1-AS2	5.6	7.4	4.5	1.2	4.2	6.2	2.5	3.2	1.7
SCARNA17	5.6	7.4	1.5	0	7.4	6	5	2.5	3.5
CCT8L2	5.6	7.2	3	3.7	3.7	5.8	5	2.5	6.1
SCP2D1-AS1	5.6	6.2	3.5	4.9	7.9	4.9	6.7	3.2	4.3
MIR3147HG	5.6	5.9	3	13.4	5.8	5.4	6.7	5.7	5.2
MIR6087	5.6	5.7	2.5	9.8	8.5	5.1	7.1	5.1	9.6
ADAM5	5.6	5	7.4	4.9	5.8	5.2	5.9	5.7	2.6
TCP10L2	5.6	4	2.5	2.4	16.4	3.3	12.6	3.8	14.8
LINC02327	5.6	2.6	8.4	18.3	6.9	4.7	8	5.1	8.7
OOEP	5.6	0.9	2.5	11	19.6	2.7	16.4	5.7	20.9
SPDYE4	5.5	7.2	2.5	1.2	5.3	5.8	4.6	4.5	4.3
RPS6KA2-AS1	5.5	6.2	4	6.1	4.8	5.4	4.6	7	5.2
LINC00690	5.5	5.3	3.5	7.3	5.8	5.3	5.5	4.5	4.3
NRG1-IT1	5.5	5.3	6.4	4.9	7.4	5.4	6.7	2.5	9.6
FLJ40194	5.5	5.1	4.5	8.5	7.9	4.9	8	7.6	7.8
HSF5	5.5	4.6	2	9.8	8.5	4.1	9.2	3.2	8.7
LRRIQ3	5.5	4.4	14.4	0	3.2	6.2	2.9	2.5	2.6
LINC02143	5.5	4	5.4	3.7	11.6	4.7	8	5.7	8.7
LINC01795	5.5	3.7	6.9	11	7.9	4.7	7.1	3.8	8.7
CHEK2P2	5.5	3.5	5.9	6.1	11.6	4.4	10.1	5.1	9.6
LINC01309	5.5	3.3	6.9	1.2	11.6	4.3	9.2	2.5	12.2
C9orf153	5.5	3.1	5.4	3.7	13.8	4.1	10.1	1.3	11.3
TUNAR	5.5	3.1	0.5	1.2	18.5	3.5	12.2	1.9	16.5
IQCF6	5.4	7.7	3	4.9	2.1	6.3	2.5	5.1	2.6
LGALS14	5.4	7.5	1	3.7	6.3	5.3	5.9	3.2	7
CYP4F32P	5.4	7	5	3.7	2.1	6.1	2.9	1.9	3.5
LLCFC1	5.4	7	3	7.3	2.1	5.7	2.9	3.2	2.6
PKD1P1	5.4	6.6	4.5	3.7	3.2	5.7	4.2	4.5	3.5
C1orf146	5.4	6.2	3	0	5.8	5.7	4.6	1.3	4.3
TCP10L	5.4	6.2	2.5	6.1	5.8	5.7	3.8	7	4.3
VWA5B1	5.4	6.2	6.9	1.2	1.1	6.3	1.3	4.5	0.9
KCNK4-TEX40	5.4	5.9	4.5	3.7	5.3	5.7	5	5.1	5.2
FAM209A	5.4	5.7	5.4	8.5	2.6	6.5	2.9	8.3	2.6
LINC01676	5.4	5.3	5.4	3.7	5.8	5.4	4.2	4.5	6.1
LRRD1	5.4	5.3	5.4	8.5	4.8	5.6	5.5	11.5	2.6
POM121L8P	5.4	5.3	5.4	9.8	5.3	5.7	5	5.1	3.5
C2CD6	5.4	5	2.5	6.1	10.6	4.6	9.2	5.1	8.7
LINC01682	5.4	5	4.5	6.1	7.4	4.6	6.7	3.2	5.2
LINC01525	5.4	4.8	3	8.5	9.5	4.4	8.8	6.4	8.7
RGPD5	5.4	4.8	6.9	12.2	3.7	5.6	5.9	8.3	2.6
GPX5	5.4	4.6	5	2.4	7.4	4.9	5	5.7	5.2
CETN1	5.4	4.2	5	4.9	8.5	4.2	7.1	3.2	7
ANKRD18CP	5.4	4	5	1.2	11.1	4.6	8.4	1.3	8.7
CT66	5.4	4	5.9	1.2	11.6	4.7	7.6	1.9	8.7
HES3	5.4	4	4.5	4.9	10.1	4.4	8.4	3.8	9.6
MAP3K5-AS1	5.4	4	3.5	14.6	6.9	4.4	8.4	4.5	5.2
CFAP100	5.4	3.7	3.5	6.1	12.2	4.4	8.4	3.8	8.7
SPATA31D1	5.4	3.7	6.4	9.8	9	4.3	8.8	3.2	8.7
GPR176-DT	5.4	3.1	7.4	6.1	10.6	4.8	6.7	7	6.1
SPANXN5	5.4	2.8	3.5	18.3	7.9	4.2	10.9	7	9.6
TMCO5A	5.4	2.2	1.5	12.2	14.8	3	13	2.5	11.3
TMPRSS12	5.4	1.5	0.5	0	24.9	1.8	18.1	2.5	24.3
TRIM71	5.4	1.5	5.9	4.9	16.4	3	13.4	3.8	15.7
ZFP42	5.4	0.7	1	9.8	22.8	1.8	18.5	7	19.1
LOC100130268	5.3	6.4	5.9	3.7	3.2	5.8	3.8	3.8	1.7
C12orf42-AS1	5.3	5.9	7.4	2.4	2.6	6.1	2.5	5.7	3.5
LOC105375709	5.3	5.1	9.4	0	1.6	5.8	1.3	2.5	0.9
REC114	5.3	5	4	3.7	7.9	4.9	6.3	4.5	7
DLGAP2-AS1	5.3	4.8	5.4	3.7	7.9	5.2	5.9	6.4	7
DPPA4	5.3	4.4	2.5	4.9	8.5	4.2	8.4	3.8	7
LINC01350	5.3	3.3	3	6.1	11.6	3.7	9.2	3.2	9.6
SSX3	5.3	2.9	7.4	11	7.9	4.2	8.4	4.5	8.7
LOC100506929	5.2	5.3	6.9	0	3.7	5.4	3.8	3.2	4.3
LOC338963	5.2	5.3	4	4.9	4.8	5.3	3.8	2.5	0.9
CTAGE9	5.2	4.8	6.4	8.5	3.2	5.6	4.6	6.4	5.2
DUSP21	5.2	4.8	5.4	6.1	5.3	4.8	4.6	5.1	3.5
DUSP13	5.2	4.6	12.9	0	0	6.3	0	6.4	0
ANKRD31	5.2	4.4	11.4	1.2	3.2	5.4	2.5	3.2	2.6
ZNF451-AS1	5.2	4.4	3.5	1.2	10.6	4.8	5.9	3.8	6.1
DDX4	5.2	4	4.5	3.7	9.5	3.5	8.4	3.8	8.7
LINC00427	5.2	4	6.4	3.7	8.5	4.6	6.7	2.5	6.1
LINC02366	5.2	3.7	3.5	2.4	11.6	3.5	9.2	3.8	9.6
OPN5	5.2	3.5	2.5	12.2	10.1	3.8	10.5	4.5	9.6
RTL1	5.2	2.9	3.5	14.6	9	3.4	10.5	7	9.6
LINC01851	5.2	1.8	3	8.5	15.3	2.7	12.6	1.9	14.8
GGTLC4P	5.2	1.5	1.5	13.4	14.8	2.2	16.4	6.4	12.2
TPTE2P3	5.1	6.3	7	1.2	2.1	5.9	2.5	1.9	1.7
KRT17P5	5.1	5.9	2.5	4.9	6.9	5.2	5	4.5	5.2
LOC101927227	5.1	5.7	2.5	3.7	7.4	4.6	5.9	5.1	3.5
C5orf52	5.1	5.3	3.5	4.9	5.3	5.2	5	3.2	7.8
LOC101928557	5.1	5	4.5	3.7	6.3	4.8	6.7	3.2	6.1
DLGAP4-AS1	5.1	4.4	5.4	0	8.5	4.4	6.3	2.5	6.1
NKX2-8	5.1	4.4	5.4	8.5	3.7	4.7	6.3	2.5	5.2
ADAM6	5.1	4.2	5.4	9.8	5.8	4.4	7.1	4.5	6.1
GARIN3	5.1	4	5	11	5.8	4.4	7.6	5.1	5.2
STAT4-AS1	5.1	4	3	2.4	12.2	3.7	9.7	1.9	8.7
ADCY10	5.1	3.9	10.4	2.4	2.1	4.7	3.4	3.8	0.9
LINC00229	5.1	3.5	5.4	12.2	4.2	4.2	6.3	4.5	5.2
LAPTM4A-DT	5.1	2.6	2.5	2.4	17.5	2.8	13	3.8	13.9
LINC00390	5.1	2.4	2.5	12.2	11.6	3	12.2	6.4	13
LINC01723	5	5.1	3.5	3.7	6.3	4.4	5	3.8	3.5
LINC02235	5	5.1	3.5	2.4	7.9	5.2	4.2	5.1	4.3
EGFLAM-AS2	5	4.6	6.4	2.4	5.3	4.9	4.6	4.5	4.3
GOLGA6L24	5	4.6	3	8.5	4.8	4.4	6.3	5.7	3.5
WDR88	5	4.4	3.5	2.4	10.6	4.3	8.4	5.7	9.6
MIR3976HG	5	4.2	4	4.9	7.4	4.2	5.9	4.5	2.6
PSMA8	5	2	2.5	4.9	16.9	2.8	13	1.9	16.5
CYP4F34P	4.9	6.6	3	2.4	1.6	5.7	2.5	5.1	2.6
LOC729815	4.9	6.2	5.4	4.9	2.6	5.6	2.9	6.4	2.6
FGF19	4.9	5.5	5.4	1.2	3.2	5.6	2.9	1.9	4.3
SPATA31E1	4.9	4.4	4.5	4.9	6.3	4.7	5.5	1.9	6.1
TBX22	4.9	4	8.9	1.2	5.8	5.6	2.9	5.7	2.6
TEX49	4.9	4	5	3.7	5.8	4.4	4.6	4.5	3.5
ZBTB20-AS1	4.9	3.7	2	4.9	12.2	3.4	9.7	1.9	10.4
BANF2	4.9	3.3	5	1.2	11.1	3.7	7.1	1.9	7
DPEP2NB	4.9	3.3	4	3.7	7.4	3.7	7.6	3.2	7.8
HTN3	4.9	3.1	3	2.4	13.2	3.4	10.5	4.5	11.3
LINC00326	4.9	2.9	5	3.7	9	3.8	6.7	3.2	8.7
NAA11	4.9	1.7	5.4	13.4	11.6	3.4	10.1	5.1	9.6
SPACDR	4.9	1.3	1	4.9	19	2.2	14.7	2.5	15.7
DNMBP-AS1	4.8	8.1	0	7.3	0	5.7	2.1	6.4	0.9
LINC02501	4.8	5.5	3.5	0	3.7	5.2	2.9	1.9	3.5
LOC105370489	4.8	5	1	6.1	7.4	4.2	6.7	1.9	7.8
BEND7-DT	4.8	4.8	2	2.4	7.9	4.6	6.3	3.2	5.2
CLEC12B	4.8	4.4	2	2.4	7.9	4.8	5.5	5.7	6.1
FAM222A-AS1	4.8	4.2	9.4	0	3.7	5.2	3.4	1.9	2.6
VN2R19P	4.8	3.7	5	13.4	4.2	4.2	7.6	8.3	6.1
TNP1	4.8	3.3	5.9	2.4	10.1	4.1	6.3	2.5	5.2
ANKRD30BL	4.8	2	1.5	4.9	14.8	2.3	13	5.1	15.7
LINC01192	4.8	1.5	3	8.5	15.3	2.5	12.2	3.8	13.9
ACTL7B	4.7	5.9	3.5	2.4	3.2	5.1	3.8	3.2	0.9
ZCCHC13	4.7	5.5	4	3.7	5.3	4.7	4.2	5.1	2.6
D21S2088E	4.7	5.3	3.5	4.9	4.8	4.8	3.8	5.1	2.6
RGS2-AS1	4.7	5	2	4.9	7.9	4.3	5.5	2.5	3.5
PPP1R2C	4.7	4.8	5	3.7	4.8	4.6	5	5.7	4.3
NTRK3-AS1	4.7	4.6	3.5	1.2	7.9	4.3	5.5	2.5	7
CCER1	4.7	4.4	5.9	3.7	5.3	4.8	4.6	5.7	5.2
LINC02032	4.7	4	6.4	2.4	6.9	4.7	5	1.3	7
LINC02372	4.7	4	5.9	2.4	4.8	4.9	2.9	1.9	1.7
GABRG3-AS1	4.7	1.8	2	3.7	17.5	2.8	12.2	4.5	11.3
MAGEA9	4.7	1.8	3	7.3	14.8	2.4	12.6	3.8	12.2
IQCF4P	4.6	5.1	4	3.7	3.7	4.8	2.9	3.8	3.5
KCNU1	4.6	5.1	6.4	8.5	0.5	4.9	3.4	7	1.7
PLCE1-AS2	4.6	5.1	4.5	1.2	5.3	4.8	3.4	3.8	2.6
FAM230B	4.6	4.8	3	2.4	7.4	4.4	5.9	3.2	5.2
AGAP14P	4.6	4.6	4.5	4.9	5.8	4.3	6.7	5.1	3.5
ENO1-AS1	4.6	4.4	2.5	7.3	5.8	4.3	6.7	6.4	4.3
RPL36P20	4.6	4.4	2.5	1.2	7.4	4.1	5.9	1.9	6.1
ANKRD60	4.6	4.2	4.5	1.2	7.4	3.9	5.5	3.2	8.7
CTAGE13P	4.6	3.9	4.5	7.3	6.3	4.3	5.5	6.4	5.2
LOC105375297	4.6	3.7	4.5	1.2	8.5	4.3	5	3.2	6.1
SOX21	4.6	3.7	1	4.9	10.6	3.3	9.2	4.5	7.8
LINC01820	4.6	3.5	3.5	2.4	9.5	3.7	7.1	6.4	6.1
GRM7-AS3	4.6	3.3	5	6.1	6.3	3.9	5.9	4.5	6.1
PIP5K1P1	4.5	5.5	3.5	0	5.3	4.4	4.2	3.8	4.3
DDI1	4.5	5.3	3	3.7	4.8	4.6	4.2	3.8	3.5
LINC01974	4.5	5.3	3	2.4	4.2	4.4	5	4.5	1.7
PRM2	4.5	5.1	7.4	0	2.1	5.3	1.7	4.5	0.9
C11orf42	4.5	5	5.9	1.2	2.6	4.8	2.1	1.9	1.7
C17orf98	4.5	5	4	8.5	2.1	5.1	3.8	7	1.7
NR0B1	4.5	4.4	7.4	2.4	3.2	5.6	2.1	1.9	1.7
SCG3	4.5	4.2	5	2.4	6.9	4.4	5	1.3	8.7
SUMO1P1	4.5	4.2	4	6.1	6.3	3.8	6.3	6.4	7
PRRX2-AS1	4.5	3.9	2	1.2	9.5	3.8	6.7	2.5	7
DNAJB3	4.5	3.7	2.5	17.1	4.8	3.4	8.4	6.4	6.1
NPPB	4.5	3.7	0.5	2.4	9	3	10.1	1.3	10.4
TOPAZ1	4.5	3.7	6.4	3.7	5.3	4.4	2.9	2.5	4.3
DCC	4.5	2.9	3	4.9	12.7	2.8	11.3	6.4	13
LINC00677	4.5	2.6	2.5	1.2	14.8	2.8	9.2	3.2	11.3
CTAG1A	4.5	1.5	4	7.3	14.8	2.5	12.2	3.8	18.3
THEGL	4.5	1.3	1	3.7	18.5	1.8	14.3	2.5	19.1
UBE2U	4.5	0.2	0.5	3.7	23.3	1.1	16.8	2.5	20
HNRNPA1P15	4.4	6.4	1.5	1.2	3.7	5.2	2.1	3.8	0.9
LOC105371335	4.4	5.7	2	2.4	3.2	4.7	2.5	4.5	0
SPACA5B	4.4	5.7	2.5	2.4	3.2	4.7	2.5	1.9	1.7
CCDC179	4.4	5.5	4.5	1.2	3.2	5.1	1.7	3.8	0.9
NPIPB13	4.4	5.5	2.5	0	5.8	4.6	4.6	2.5	7
SMAD1-AS2	4.4	5.5	3	1.2	4.2	4.7	2.9	3.8	1.7
NAALADL2-AS3	4.4	5.3	2.5	0	4.8	4.6	2.9	3.8	1.7
PRKACG	4.4	5.3	3	4.9	4.8	4.4	5	4.5	3.5
TEX51	4.4	5.1	5	3.7	2.6	4.4	3.4	5.1	0.9
SLC13A4	4.4	5	3	0	5.8	4.1	4.2	1.9	3.5
LOC107984784	4.4	4.6	2	2.4	6.3	4.2	4.6	5.7	4.3
TEX36-AS1	4.4	4.6	7.9	0	2.1	5.1	1.7	3.2	2.6
DNAJB8	4.4	4.4	4	4.9	3.7	4.8	2.9	3.8	2.6
RNF133	4.4	4.4	3	11	3.2	3.9	6.7	5.7	3.5
SOX5-AS1	4.4	4.4	4	2.4	3.7	4.3	2.5	2.5	2.6
TOMM20L	4.4	4.4	7.9	1.2	2.6	4.6	2.1	1.9	1.7
GOLGA6A	4.4	4	5	3.7	6.3	4.3	5.5	3.2	6.1
LINC01533	4.4	4	2.5	4.9	6.9	3.8	5.9	3.2	0.9
LINC02165	4.4	3.9	2.5	2.4	9	3.7	6.7	3.2	6.1
SNX18P3	4.4	3.9	8.4	1.2	3.2	5.1	2.5	4.5	2.6
ADAM30	4.4	3.7	4	8.5	4.8	4.1	5	2.5	4.3
CT70	4.4	3.7	3.5	3.7	7.9	3.7	5.9	2.5	6.1
DDX25	4.4	3.7	2	0	10.1	3.5	7.1	0.6	10.4
PDSS1P2	4.4	3.7	4.5	3.7	6.3	4.1	5	5.1	3.5
C10orf120	4.4	3.5	3	3.7	7.9	3.3	8	3.8	7.8
PCNAP1	4.4	3.5	2.5	2.4	9	3.2	7.6	1.3	9.6
LINC01364	4.4	3.3	2	6.1	10.1	3.7	7.1	3.2	6.1
PRDM7	4.4	3.1	1.5	6.1	10.1	2.9	9.2	4.5	8.7
SPATS1	4.4	3.1	3	4.9	7.9	3.5	5.9	1.3	5.2
NUP210P1	4.4	2.9	5	7.3	5.8	3.4	7.1	2.5	7
ZNF560	4.4	1.5	3	4.9	15.9	2.3	11.8	4.5	13.9
TAS1R1	4.4	1.1	1.5	2.4	15.9	2	12.6	0.6	18.3
TP53TG3D	4.3	4.6	5	2.4	3.2	4.4	4.2	4.5	3.5
C2orf74-AS1	4.3	3.9	2	3.7	8.5	3.4	6.3	4.5	5.2
LINC02272	4.3	3.9	4.5	1.2	6.9	4.3	4.6	3.8	7
LINC02612	4.3	3.9	2.5	6.1	7.4	3.3	7.1	3.2	4.3
LINC02020	4.3	3.7	4.5	2.4	6.9	3.4	5.5	3.2	5.2
POM121L1P	4.3	3.5	1.5	7.3	5.8	3.5	6.3	2.5	4.3
RSPH6A	4.3	2.8	2	2.4	12.2	3.3	8.4	5.1	7
SPACA1	4.3	2.4	3.5	7.3	8.5	3	7.1	3.8	10.4
SPAM1	4.3	2.4	5	2.4	9.5	3.5	6.3	3.2	7.8
RFX4	4.3	1.1	1	1.2	18.5	1.3	12.6	2.5	11.3
ANXA8	4.3	0	0	1.2	22.2	1.4	13.9	0.6	18.3
GDF3	4.2	6.4	2	0	0.5	5.2	1.3	1.3	0.9
LINC01919	4.2	5.5	3.5	0	4.2	4.6	2.9	3.2	1.7
MAP9-AS1	4.2	5.3	1.5	2.4	4.8	4.3	2.9	3.8	2.6
LOC105371361	4.2	4.4	3	0	6.3	4.2	3.4	2.5	1.7
SMAD1-AS1	4.2	4.4	2	3.7	5.8	4.1	3.4	3.8	3.5
LINC02746	4.2	3.7	3	2.4	7.9	3.8	5.5	2.5	6.1
SMCP	4.2	3.1	3	3.7	9	3.4	6.7	2.5	3.5
ERVH-1	4.2	2.6	1	3.7	12.7	2.4	10.5	3.8	7
C2orf73	4.1	6.2	3.5	1.2	1.6	5.2	0.4	0.6	0
LOC100652999	4.1	5.3	1.5	7.3	2.1	4.6	2.9	2.5	1.7
FAM47B	4.1	4.4	4	4.9	4.8	4.1	4.2	5.1	2.6
GK3	4.1	4.4	2	4.9	5.3	4.2	3.8	3.8	3.5
HNRNPA1P8	4.1	4.2	0	4.9	7.9	3.3	6.7	5.1	8.7
LINC01728	4.1	3.9	4.5	6.1	2.6	3.7	4.6	4.5	2.6
PRMT5-AS1	4.1	3.9	2.5	3.7	5.3	4.2	3.4	2.5	4.3
FOXR1	4.1	3.7	2.5	2.4	7.4	3.8	5	2.5	6.1
LINC02336	4.1	3.7	1	1.2	9	3.2	6.7	2.5	5.2
TMEM247	4.1	3.5	3	2.4	7.4	3.9	4.6	3.8	4.3
PRKG2-AS1	4.1	2.9	4	6.1	6.3	3.3	6.3	3.2	3.5
C4orf17	4.1	2.6	2	3.7	11.1	2.9	8	2.5	8.7
LOC102724710	4.1	2.2	4.5	17.1	1.6	2.5	8	7	3.5
UNC5D	4.1	2.2	3	0	11.1	2.9	8.4	0.6	9.6
MAGEB2	4.1	1.8	5.9	11	5.3	3.4	5.5	3.8	6.1
CST8	4	4.6	3	11	1.6	4.3	2.9	7	1.7
LINC01570	4	4.6	4.5	1.2	2.6	4.3	2.5	3.2	0.9
LOC105373876	4	4.2	3.5	2.4	4.2	4.3	2.5	3.8	1.7
POM121L10P	4	4.2	2.5	4.9	3.7	3.9	4.2	3.2	2.6
H1-7	4	4	1.5	0	7.4	3.8	5.5	3.8	8.7
PRPF39-DT	4	3.9	4	2.4	5.8	3.7	4.6	5.1	3.5
GARIN2	4	3.7	3	4.9	5.3	3.9	3.4	5.1	2.6
RGPD6	4	3.7	2	7.3	5.8	3.8	5	5.1	4.3
ADAM2	4	3.3	5.9	9.8	1.6	3.8	4.6	3.8	2.6
MLF1-DT	4	3.1	4	3.7	4.8	3.9	4.2	4.5	0.9
PSG11	4	3.1	4	6.1	5.8	3.3	5	3.8	3.5
SYCP1	4	2.8	3.5	8.5	5.8	2.9	8.8	7	9.6
CT45A3	4	1.8	3.5	4.9	10.1	2.4	8.8	3.2	6.1
CTAG1B	4	1.5	1.5	8.5	13.8	2.2	10.9	3.2	16.5
ACR	4	1.3	1.5	1.2	14.8	1.6	11.8	3.2	14.8
LINC02434	4	0.6	0.5	2.4	18	0.6	15.5	2.5	20
LOC101927839	3.9	4.8	2	0	5.3	3.8	3.4	1.9	2.6
LIMD1-AS1	3.9	4.6	3.5	0	2.6	4.4	2.1	1.3	1.7
LINC01917	3.9	4.4	4	1.2	3.7	4.1	3.4	1.9	2.6
LINC02087	3.9	4.4	2.5	3.7	3.7	4.4	2.1	3.8	0.9
LOC105370622	3.9	3.5	3.5	3.7	5.3	3.8	4.2	5.1	2.6
TMEM30CP	3.9	3.5	0.5	3.7	9	3.2	5.5	1.9	4.3
MED4-AS1	3.9	2.8	2.5	9.8	5.3	2.8	8	3.8	6.1
LINC01766	3.9	2.6	0.5	1.2	12.2	2.8	8	1.9	10.4
LINGO1-AS2	3.9	2.2	5	3.7	6.3	3.3	5.5	3.2	7.8
HMGB4	3.9	2	3	1.2	12.2	2.5	8.8	3.2	7.8
KDM4D	3.9	0.7	2.5	4.9	13.8	1.5	12.2	2.5	12.2
ADAM29	3.8	6.2	2.5	0	1.1	4.8	1.3	2.5	0.9
AREG	3.8	5.7	5	0	0	4.8	0.4	4.5	0
BCRP4	3.8	4.2	2	2.4	6.3	3.4	5.5	3.2	6.1
CCDC110	3.8	4.2	5	2.4	2.6	3.9	2.9	2.5	1.7
SORCS3-AS1	3.8	4.2	3.5	3.7	4.2	3.5	3.4	1.3	3.5
PSG1	3.8	4	2	3.7	4.8	3.7	4.2	3.2	0.9
ELMO1-AS1	3.8	3.9	2	2.4	6.9	3.3	5.5	2.5	4.3
PSG6	3.8	3.9	3	3.7	3.2	3.4	3.8	4.5	1.7
SLC25A31	3.8	3.9	3	1.2	5.8	3.5	5	1.9	4.3
MIR670HG	3.8	3.7	3.5	0	5.8	3	3.8	0.6	3.5
DNAJB7	3.8	3.1	2.5	1.2	7.9	3.2	5.5	2.5	6.1
PRSS38	3.8	2.9	2.5	2.4	7.9	3.2	5.9	1.9	7
LINC01548	3.8	2.8	2.5	2.4	9	2.8	8	3.2	12.2
LOC105372145	3.8	2.8	3	8.5	5.3	2.5	7.1	1.3	7
NANOS2	3.8	2.8	2	3.7	10.1	2.7	8	4.5	9.6
CCDC197	3.8	2.4	6.9	6.1	1.6	3.5	1.7	1.9	0.9
C4orf45	3.8	1.8	0	0	14.8	2	8.4	1.3	9.6
PAGE3	3.8	1.8	4	11	6.9	2.4	8	5.7	7
AKAP3	3.8	0.9	1.5	0	17.5	1.8	11.3	1.3	13.9
FOXP1-AS1	3.7	4.8	1.5	1.2	3.7	4.2	2.1	1.3	0.9
LINC01304	3.7	4	1.5	1.2	4.2	3.7	3.8	2.5	2.6
SLC25A51P1	3.7	3.7	1.5	6.1	6.3	2.5	6.7	2.5	5.2
LINC02436	3.7	2.2	1.5	2.4	10.6	2.5	7.1	2.5	10.4
GAGE12J	3.7	2	5.9	6.1	6.3	3.2	5.9	3.8	8.7
LOC105369306	3.7	1.8	2	22	4.2	2.8	7.6	10.2	2.6
SSX2	3.7	1.5	6.4	8.5	5.3	2.9	5.9	5.7	7
PRSS37	3.6	5.1	0.5	1.2	3.7	3.9	2.1	3.2	1.7
NBPF11	3.6	5	0.5	1.2	4.2	3.7	3.8	1.3	2.6
LINC02805	3.6	4.6	2	0	4.8	3.7	3.4	1.3	2.6
LINC03023	3.6	4.2	2.5	1.2	3.7	3.8	2.1	3.8	1.7
LINC00458	3.6	3.5	2.5	9.8	3.2	3.4	4.6	3.8	3.5
DNAJB8-AS1	3.6	3.3	2	4.9	4.8	3	5	3.2	5.2
LINC02024	3.6	3.3	5.9	0	3.2	3.5	2.9	0.6	2.6
HBZ	3.6	3.1	5.4	0	3.2	4.1	2.1	1.9	1.7
SPANXA2	3.6	3.1	7.4	0	2.6	4.2	2.1	3.2	1.7
TMEM191B	3.6	3.1	5	1.2	4.2	3.2	3.8	3.2	3.5
LRIT1	3.6	2.8	1	2.4	9.5	2.9	5.9	1.3	6.1
LINC01760	3.6	2.4	2	1.2	10.6	2.3	7.6	3.2	6.1
LNCARSR	3.6	2.4	1.5	6.1	9	2.3	8.8	2.5	9.6
LINC02564	3.6	2	4.5	4.9	6.9	2.7	6.7	3.8	6.1
OR7E19P	3.6	2	3	2.4	10.6	2.2	8.8	2.5	8.7
IL5	3.5	4	1.5	0	3.2	3.5	2.5	3.2	0.9
LINC02911	3.5	3.9	1.5	1.2	4.8	3	4.6	2.5	2.6
LINC01704	3.5	3.3	2.5	3.7	4.2	2.7	5.5	1.3	7
LINC02582	3.5	3.3	2	2.4	6.3	3.3	4.2	2.5	4.3
ALLC	3.5	2.9	2	2.4	6.9	2.9	5.9	0.6	5.2
LINC01377	3.5	2.8	1.5	0	9.5	2.4	7.1	2.5	7.8
SPANXC	3.5	2.8	5	4.9	3.7	3.5	4.2	3.8	3.5
C10orf62	3.5	2.6	6.4	1.2	3.2	3.2	2.5	1.3	1.7
IGSF11-AS1	3.5	2.6	1	3.7	9.5	2.3	7.6	2.5	6.1
PITPNM2-AS1	3.5	2.4	2	2.4	8.5	2.5	5.9	1.3	6.1
PRSS58	3.5	2.2	1	0	11.1	1.9	8.4	2.5	8.7
PRM3	3.5	2	1.5	2.4	9	2.3	7.6	3.8	9.6
TMCO5B	3.5	1.8	1.5	2.4	11.6	2.4	7.6	1.3	9.6
CSH1	3.5	1.7	4.5	7.3	7.4	2.5	6.7	5.1	5.2
CT45A5	3.5	1.5	5	3.7	7.9	2.8	6.3	2.5	7.8
LINC01210	3.5	1.5	2	2.4	10.6	1.9	8	2.5	7.8
LOC101928107	3.5	1.3	1	8.5	11.6	1.5	10.9	3.2	11.3
SYCP3	3.4	4	3.5	0	2.6	3.9	1.7	2.5	0.9
LINC00919	3.4	3.5	2.5	1.2	4.2	3	3.4	1.9	2.6
LINC02219	3.4	3.5	2	2.4	4.2	3.4	3.4	1.9	2.6
TRIM42	3.4	3.3	3.5	4.9	2.6	3	4.2	3.2	3.5
FAM95B1	3.4	3.1	4	0	4.2	3.2	2.9	1.9	4.3
OTUD6A	3.4	3.1	3.5	4.9	5.3	3.2	5	4.5	2.6
RHOXF2	3.4	3.1	2.5	4.9	4.8	2.9	3.4	2.5	4.3
C2orf69P1	3.4	2.8	4.5	4.9	3.2	3.5	2.9	1.9	0.9
RGPD4-AS1	3.4	2.8	4	6.1	4.2	2.9	4.6	3.2	3.5
C9orf57	3.4	2.6	1	1.2	8.5	2.5	5.9	3.2	3.5
LINC00454	3.4	2.6	1.5	1.2	7.9	2	7.6	2.5	8.7
LINC00692	3.4	2.6	3	1.2	5.8	2.9	4.2	0.6	5.2
RN7SL263P	3.4	2.6	1	3.7	7.4	2.7	5.5	2.5	6.1
LOC105375747	3.4	2.4	4.5	3.7	5.8	2.8	4.6	3.8	3.5
RPS7P5	3.4	2.4	1	2.4	10.1	2.4	6.7	1.9	6.1
PRR30	3.4	2.2	5	2.4	6.3	3	5.5	2.5	1.7
H2AC2P	3.4	2	4	4.9	5.3	2.3	5.9	2.5	5.2
ARL13A	3.4	1.8	0	1.2	11.1	1.9	8.4	2.5	7
LINC01356	3.4	0.2	1.5	0	17.5	0.8	12.6	0.6	16.5
TBC1D21	3.3	3.5	2.5	4.9	2.6	3.3	2.9	5.1	1.7
CRH	3.3	3.3	3	1.2	3.2	3	3.4	1.3	3.5
LOC102725080	3.3	3.3	4	1.2	2.6	3.8	1.7	3.8	0.9
TMEM95	3.3	3.3	1	2.4	5.3	2.9	3.8	1.3	3.5
HEMGN	3.3	3.1	2.5	2.4	4.2	2.7	4.6	0.6	5.2
LINC01872	3.3	2.9	3.5	3.7	4.2	3.3	3.4	3.8	3.5
ASB17	3.3	2.8	2	6.1	5.8	2.5	5.9	5.1	5.2
LINC00343	3.3	2.8	3	3.7	5.3	2.7	4.6	2.5	3.5
LINC00901	3.3	2.8	4	2.4	3.7	3	2.9	2.5	3.5
RTP1	3.3	2.6	1	1.2	9.5	2.2	7.1	1.9	8.7
FBXO3-DT	3.3	2.4	2.5	1.2	7.9	2.3	6.3	1.9	8.7
C22orf31	3.3	2.2	2	12.2	3.2	2.8	5.9	5.7	4.3
INS-IGF2	3.3	2.2	5	2.4	5.8	2.7	5.9	3.2	4.3
LINC02876	3.3	1.7	3	3.7	7.9	2.3	6.3	1.9	5.2
CHCT1	3.3	0.9	1.5	2.4	11.1	1.5	8.8	3.2	11.3
ISM2	3.3	0.9	2	3.7	10.1	1.8	8.4	2.5	12.2
KRT17P7	3.2	4.4	1.5	1.2	3.2	2.8	3.4	2.5	3.5
ACTL7A	3.2	3.9	1	7.3	2.6	3.3	2.9	1.9	2.6
SPATA8-AS1	3.2	3.7	2.5	2.4	2.1	3.3	2.5	2.5	0.9
LINC01855	3.2	3.5	2	6.1	2.6	2.9	3.8	2.5	1.7
LOC105377146	3.2	3.3	2	1.2	3.2	2.9	3.4	4.5	0.9
LINC00967	3.2	3.1	1	3.7	4.2	2.5	4.6	1.9	3.5
LINC02314	3.2	3.1	3.5	0	4.2	3.3	2.5	1.9	1.7
ALKBH3-AS1	3.2	2.9	2.5	0	4.8	2.9	3.8	1.9	2.6
NAV2-AS2	3.2	2.9	1	0	7.4	2.4	5.9	0.6	3.5
IQCF1	3.2	2.8	2.5	0	5.8	2.9	4.6	1.3	6.1
C9orf131	3.2	2.4	3	2.4	5.8	2.7	4.2	3.2	1.7
MAPK10-AS1	3.2	2.4	1.5	4.9	5.8	2.8	2.9	3.2	0.9
ADAM7-AS2	3.2	2.2	3	9.8	3.2	2.8	5	3.2	5.2
LINC00642	3.2	2.2	2	6.1	5.3	2.3	5	2.5	4.3
CIBAR1-DT	3.2	2	3	3.7	6.3	2.4	5.5	1.9	5.2
MIR4307HG	3.2	1.7	2	2.4	8.5	2	6.7	1.3	7
POU5F1B	3.2	1.7	3	1.2	7.4	2.2	5.9	3.8	5.2
LOC101928651	3.1	4	2	0	3.2	3	2.1	0.6	1.7
P2RX3	3.1	3.3	3	1.2	3.2	3.2	1.7	2.5	1.7
PSG7	3.1	3.1	2	1.2	3.7	2.8	2.5	2.5	0.9
LINC01791	3.1	2.8	2.5	0	4.8	2.9	3.4	1.9	3.5
UBQLN3	3.1	2.8	1.5	3.7	4.8	2.5	3.4	1.3	2.6
SPANXA1	3.1	2.4	8.9	1.2	0	3.9	0.4	2.5	0
SSX4	3.1	2.2	1.5	6.1	6.9	2.3	5.9	3.8	7
MORC1	3.1	2	0.5	0	10.6	1.9	7.1	1.9	7.8
FAM183DP	3.1	1.8	0	3.7	9	1.9	7.1	1.9	9.6
TIMD4	3.1	1.8	2.5	2.4	5.8	2	7.1	0.6	8.7
XAGE1A	3.1	1.7	5.4	6.1	2.1	3.2	2.5	2.5	5.2
H2BC1	3.1	1.5	4	12.2	3.2	2	5.9	5.7	3.5
SLC9C2	3.1	1.5	1	1.2	10.6	1.8	6.7	2.5	6.1
GLIPR1L1	3	3.3	2.5	0	3.7	3.3	1.7	1.3	0.9
C3orf84	3	3.1	2	3.7	3.7	2.4	4.2	3.2	3.5
LINC00029	3	2.4	2.5	4.9	5.3	2.3	5.5	3.2	3.5
LINC01233	3	2.4	2.5	6.1	3.7	2.5	4.6	2.5	6.1
LOC105371508	3	2.4	3.5	1.2	3.7	2.8	2.9	1.3	4.3
ZNF970P	3	2	3.5	1.2	5.3	2.7	3.4	1.3	3.5
OR7E156P	3	0.9	1	2.4	12.2	1.3	8.8	2.5	9.6
COX8C	3	0.7	0.5	6.1	12.2	1.3	9.2	2.5	10.4
FER1L5	2.9	3.9	3	1.2	0.5	3.4	0.4	4.5	0
HIPK4	2.9	2.9	4.5	2.4	1.6	3.3	2.1	3.2	0.9
SYT6	2.9	2.9	1	4.9	4.2	2	6.3	1.3	6.1
LDHAL6A	2.9	2.6	2	2.4	4.2	2.5	2.9	2.5	1.7
WDR82P1	2.9	2.2	1.5	2.4	5.8	1.9	4.6	3.2	4.3
LOC100286922	2.9	1.8	2	8.5	5.3	1.8	7.1	3.2	7
C3orf20	2.9	1.7	4	1.2	4.8	2	4.6	1.9	5.2
FAM230I	2.9	0.6	5	7.3	5.3	1.8	6.3	1.3	7
ADAM20	2.8	3.5	1.5	1.2	3.2	2.8	2.1	1.9	0.9
MIR124-1HG	2.8	3.3	1	0	4.2	3	2.5	0.6	3.5
FAM230J	2.8	3.1	2	3.7	3.2	2.4	2.9	5.1	0.9
LOC105374328	2.8	3.1	2	1.2	3.2	2.9	2.5	1.9	2.6
LRRC18	2.8	3.1	1.5	1.2	3.2	3	2.1	2.5	1.7
FGF14-IT1	2.8	2.9	0.5	1.2	5.3	2.2	3.8	0.6	4.3
LOC105370047	2.8	2.9	0	0	5.3	2.8	2.9	0.6	2.6
PDZD9	2.8	2.9	2	3.7	3.2	2.9	2.1	4.5	0.9
STPG4	2.8	2.9	1.5	4.9	3.7	2.8	3.8	5.1	3.5
LINC02379	2.8	2.8	2.5	1.2	4.8	2.7	3.8	1.3	3.5
LOC105379252	2.8	2.8	3	0	2.6	2.9	1.7	0	2.6
PSG4	2.8	2.6	0.5	3.7	4.2	2.3	4.6	3.8	5.2
CRPPA-AS1	2.8	2	3.5	2.4	4.8	2.3	3.4	1.9	2.6
FAM186B	2.8	2	1	0	6.3	1.9	5	1.3	4.3
GOLGA2P9	2.8	2	1	1.2	7.4	1.8	6.3	3.2	5.2
CTCFL	2.8	1.7	1	0	9.5	1.4	7.6	1.9	8.7
TEX50	2.8	1.7	1.5	4.9	5.8	1.9	4.6	1.9	4.3
GOLGA6L1	2.8	1.5	2	1.2	7.9	1.9	5.9	2.5	3.5
LINC00837	2.8	1.5	2.5	4.9	6.3	2.5	4.2	1.3	5.2
SMIM2	2.8	1.5	0.5	12.2	5.3	1.6	6.7	3.8	6.1
C11orf91	2.8	0.6	0	0	11.6	1.3	8.4	0.6	10.4
SNORA63	2.7	3.7	0.5	0	3.7	2.7	2.1	1.3	1.7
LINC02400	2.7	3.1	1.5	2.4	3.2	2.7	2.5	1.9	1.7
SNX33P1	2.7	2.9	2.5	4.9	1.6	2.4	3.8	3.8	4.3
DDHD1-DT	2.7	2.8	1	1.2	4.2	2.4	2.9	1.3	0.9
LINC02359	2.7	2.6	2.5	3.7	3.2	2.4	3.4	1.9	3.5
LINC02419	2.7	2.6	2.5	4.9	3.2	2.7	2.9	1.9	4.3
CCDC38	2.7	2.4	3	0	3.7	2.8	1.7	0.6	1.7
CDRT15L2	2.7	2.2	3.5	3.7	2.1	2.5	2.9	3.8	3.5
PPP3R2	2.7	2.2	3.5	1.2	4.2	2.4	2.9	2.5	1.7
GBX1	2.7	2	0	3.7	6.9	1.5	5.9	3.2	4.3
LOC101928866	2.7	2	1.5	11	2.1	1.8	5	3.8	5.2
LOC101928682	2.7	1.5	0.5	0	9	1.3	6.7	0.6	8.7
LDHAL6B	2.7	1.3	1	1.2	9	1.6	6.3	1.9	5.2
LINC00658	2.7	1.3	1.5	3.7	5.8	1.5	4.6	1.3	6.1
LRAT	2.7	0.7	2	3.7	10.1	1.5	7.1	1.9	7.8
FTMT	2.7	0	0	0	14.8	0.3	10.9	0.6	15.7
ADAMTSL4-AS1	2.6	3.3	0.5	1.2	3.7	2.7	2.5	0.6	0.9
LINC02190	2.6	2.9	2.5	2.4	2.6	2.8	2.1	1.9	2.6
MYCBP2-AS1	2.6	2.8	1	1.2	3.7	2.4	2.5	1.3	1.7
USP29	2.6	2.8	2	2.4	3.7	2.5	2.5	4.5	0.9
ARL2BPP3	2.6	2.4	1.5	2.4	3.2	2	3.8	1.3	5.2
FAM187B	2.6	2.4	0	1.2	4.8	1.9	5	1.9	3.5
LINC01890	2.6	2.4	1.5	2.4	3.7	2	4.2	0.6	3.5
AKAP4	2.6	2.2	2	3.7	2.6	2.7	2.1	2.5	0.9
FAM242F	2.6	2.2	1.5	2.4	4.8	2.4	2.9	1.3	3.5
PSG3	2.6	2.2	3	2.4	3.7	2	3.8	3.2	1.7
TSBP1	2.6	2.2	2	3.7	3.7	2	3.8	1.3	4.3
CYP19A1	2.6	1.8	0.5	0	7.9	2.2	3.8	0	4.3
INSL4	2.6	1.8	0.5	2.4	7.4	1.9	4.2	3.8	3.5
PRH1	2.6	1.8	1	2.4	6.9	2	4.2	1.9	2.6
RHOXF2B	2.6	1.8	3	3.7	5.3	2.4	3.8	1.9	3.5
PWRN2	2.6	1.7	1.5	1.2	5.8	1.5	5	1.9	4.3
PDYN	2.6	1.5	0	2.4	8.5	1.3	6.3	1.3	7
GOLGA6L2	2.6	1.3	1	0	9.5	1.5	6.7	1.9	8.7
EGFR-AS1	2.6	1.1	0	6.1	7.4	1.5	6.7	1.9	7
IQCA1L	2.6	0.9	2.5	0	7.9	1.4	6.7	0.6	7.8
USP50	2.5	3.3	1.5	0	2.6	2.8	1.7	1.9	0.9
LINC01596	2.5	3.1	1	0	3.7	2.4	2.1	3.2	0.9
UTS2R	2.5	2.9	0.5	0	2.1	2.7	2.1	1.9	1.7
FKTN-AS1	2.5	2.8	2	0	3.7	2.7	2.1	1.9	0.9
FRMPD1	2.5	2.4	4.5	2.4	1.6	2.8	2.1	2.5	1.7
LINC02127	2.5	2.4	1	0	4.8	2.3	2.1	1.9	2.6
FAM205A	2.5	2.2	0	0	7.9	1.8	4.6	1.3	3.5
LINC00347	2.5	2.2	0	2.4	5.8	1.8	4.6	1.3	4.3
LINC01052	2.5	2.2	3.5	2.4	3.2	2.4	2.9	3.2	2.6
LINC01729	2.5	2.2	2	7.3	2.1	2.2	3.4	4.5	1.7
FAM217A	2.5	2	2	2.4	3.7	2	2.9	1.3	2.6
PCDHB19P	2.5	2	1.5	0	6.3	2	3.8	1.3	3.5
LOC100506937	2.5	1.8	3	1.2	4.2	2	3.8	1.9	4.3
TSPYL6	2.5	1.8	1.5	2.4	5.3	2	3.4	1.9	1.7
LINC01859	2.5	1.5	3	0	5.3	2	3.4	0.6	3.5
LOC101929452	2.5	1.5	0	0	8.5	1.5	5.5	1.3	4.3
ANHX	2.5	1.3	1	4.9	6.3	1.4	5.9	4.5	5.2
CT47B1	2.5	1.3	3.5	2.4	5.3	1.8	5	0.6	5.2
MSH2-OT1	2.5	1.3	4.5	1.2	4.8	2.3	2.9	1.3	2.6
SIGLECL1	2.5	1.3	2	2.4	5.3	2.2	3.4	2.5	4.3
SPATA19	2.5	1.3	2	0	6.9	1.4	5.9	0	6.1
DAW1	2.5	1.1	1	7.3	7.4	1.4	6.3	1.9	7.8
LINC02184	2.5	0.9	4	6.1	4.2	2.2	3.8	3.2	2.6
PRSS55	2.5	0.9	0.5	0	10.6	0.9	8	0	9.6
CYP26A1	2.4	3.7	1.5	0	1.1	2.8	1.3	3.2	0
LIMS3	2.4	2.9	2	2.4	1.6	2.8	1.7	2.5	1.7
LOC100505841	2.4	2.9	1.5	1.2	1.6	2.8	1.7	3.8	0
LINC02318	2.4	2.8	1.5	2.4	2.1	2	1.7	1.3	0.9
NLRP4	2.4	2.8	1	2.4	1.6	2.2	2.9	0	4.3
LINC01884	2.4	2.6	2	1.2	3.2	2.4	2.5	1.3	2.6
SMR3B	2.4	2.6	0	0	4.8	2	4.2	1.9	5.2
KIF2B	2.4	2.2	2	4.9	2.6	2.4	2.5	3.8	2.6
PRR23A	2.4	2.2	1.5	6.1	2.6	1.9	3.8	0.6	3.5
LOC100131496	2.4	2	0.5	4.9	3.7	2	2.9	3.8	1.7
LOC101929341	2.4	1.8	2	1.2	4.8	1.6	4.2	0.6	3.5
NXF2	2.4	1.8	2	1.2	5.3	1.8	4.2	1.9	4.3
LGALS13	2.4	1.7	4.5	1.2	3.7	2.3	2.5	1.9	1.7
RPL17P43	2.4	1.7	1	1.2	6.9	1.5	5.9	1.3	4.3
ODF3L2	2.4	1.5	1.5	1.2	6.3	1.4	5.5	1.3	6.1
CASC23	2.4	1.3	3.5	2.4	3.7	1.9	3.4	2.5	3.5
CSHL1	2.4	1.3	2.5	3.7	4.8	1.6	4.2	3.2	4.3
OR2H1	2.4	1.3	1	2.4	5.3	1.4	5	2.5	3.5
KCNQ1DN	2.4	1.1	1	0	9	1	7.1	0.6	9.6
LINC02853	2.4	1.1	2	3.7	6.3	1.6	3.8	1.3	4.3
NTS	2.3	2.9	2	0	1.6	2.3	1.3	0.6	1.7
LINC00428	2.3	2.2	1.5	0	3.7	2.3	2.1	3.2	1.7
LINC02584	2.3	2.2	2	0	2.6	2.7	1.3	1.9	0.9
ACTRT2	2.3	2	1	1.2	4.2	1.8	3.4	2.5	2.6
LINC02089	2.3	2	2	4.9	3.2	2.2	2.5	3.2	2.6
PACRG-AS2	2.3	2	2	1.2	4.2	1.9	2.9	0.6	2.6
FAM230A	2.3	1.7	2	4.9	2.6	1.9	4.2	2.5	3.5
INSL3	2.3	1.7	0.5	1.2	5.3	1.6	5	1.3	4.3
CYLC1	2.3	1.3	4.5	2.4	3.7	1.9	2.5	1.9	2.6
LOC105375671	2.3	1.3	3	4.9	2.6	2	2.9	1.9	0.9
LINC02180	2.3	1.1	0.5	0	8.5	1	6.7	1.3	7
GS1-24F4.2	2.3	0.9	0.5	4.9	5.8	1.1	6.3	2.5	5.2
NANOG	2.3	0.9	0	2.4	7.9	1	6.3	0.6	5.2
P4HA2-AS1	2.2	2.8	1.5	1.2	1.6	2.3	1.3	2.5	0
HSD3B1	2.2	2.2	0.5	6.1	1.6	1.8	3.8	4.5	3.5
LOC102724700	2.2	2.2	1	0	3.7	1.6	4.2	0.6	3.5
C12orf40	2.2	2	1	0	4.8	1.6	3.4	1.3	2.6
CYSLTR2	2.2	2	1.5	1.2	4.2	1.5	3.8	0.6	4.3
LINC00661	2.2	2	4	2.4	1.1	2.4	1.3	2.5	1.7
PKD1L3	2.2	2	0.5	0	5.3	1.8	3.4	0.6	4.3
TEX13A	2.2	2	3	3.7	1.1	2.2	2.1	0.6	0.9
DEFB123	2.2	1.8	2.5	0	3.2	2.3	2.1	1.9	3.5
LINC00905	2.2	1.8	2	3.7	2.6	1.5	2.9	3.8	1.7
CFAP95-DT	2.2	1.7	0.5	0	6.9	1.5	4.6	1.3	4.3
LINC02369	2.2	1.7	1.5	1.2	3.7	1.5	3.4	0.6	2.6
OR4N3P	2.2	1.7	1.5	3.7	4.2	1.4	4.6	1.9	4.3
CEP164P1	2.2	1.5	1.5	0	5.8	1.6	3.8	1.3	2.6
LINC03025	2.2	1.5	1.5	1.2	5.3	1.1	5	1.9	6.1
LOC102724684	2.2	1.5	1.5	7.3	2.6	1.6	4.2	2.5	3.5
LINC01095	2.2	1.3	0.5	2.4	7.4	1.3	4.6	1.9	6.1
LOC728660	2.2	1.3	3	4.9	2.1	1.8	2.9	2.5	3.5
SLC36A3	2.2	1.3	1	2.4	4.8	1.5	3.4	1.9	1.7
GOLGA6L25	2.2	1.1	2.5	2.4	5.8	1.5	5	2.5	4.3
FAM238A	2.1	2.9	0.5	0	1.1	2.4	1.3	1.3	1.7
IZUMO3	2.1	2.4	1.5	1.2	2.6	2.3	1.3	1.9	0
LOC102724485	2.1	2.2	3.5	1.2	1.1	2.4	0.4	1.9	0
LOC105378044	2.1	2.2	0	2.4	3.2	1.6	2.9	1.3	1.7
POM121L15P	2.1	2	1	1.2	4.2	2	2.9	1.3	4.3
STARD13-AS	2.1	2	0.5	2.4	3.2	1.9	2.5	0.6	1.7
CNMD	2.1	1.8	0	1.2	6.3	1.4	4.6	0.6	6.1
MEG8	2.1	1.8	0	2.4	3.7	1.5	2.9	1.9	1.7
NCOR1P2	2.1	1.8	2	2.4	3.2	1.6	2.9	1.3	3.5
GK2	2.1	1.7	0.5	2.4	4.8	1.8	3.4	1.3	5.2
CIBAR1P2	2.1	1.5	2.5	2.4	3.2	1.5	3.4	2.5	2.6
TEX12	2.1	1.5	1.5	0	5.3	1.5	3.4	0	1.7
FIGNL2	2.1	1.3	1.5	3.7	3.2	1.6	3.8	1.3	6.1
MICALL2-DT	2.1	1.3	0.5	1.2	7.4	1.3	5	1.9	5.2
LINC01065	2.1	1.1	1	0	7.4	1	5.9	0.6	5.2
TULP2	2.1	0.6	1.5	1.2	8.5	0.9	6.3	1.3	7
IQCJ-SCHIP1-AS1	2	2	0	0	4.2	1.6	2.5	0.6	2.6
ADIG	2	1.7	0.5	0	4.8	1.5	3.4	0.6	2.6
KIRREL3-AS2	2	1.5	0	0	6.3	1.3	4.6	1.3	5.2
LOC101929494	2	1.5	0	0	5.8	1.5	4.2	0.6	4.3
LINC00635	2	1.3	2	4.9	2.6	1.5	2.1	2.5	0.9
EPPIN	2	1.1	1	1.2	5.3	1.4	2.9	0.6	2.6
LELP1	2	1.1	2.5	1.2	4.8	1.5	3.8	2.5	1.7
CCDC27	2	0.9	1.5	1.2	5.8	1.3	3.8	1.3	3.5
PSG10P	1.9	2.4	2	2.4	1.1	2	1.3	1.3	0
AFP	1.9	2.2	4.5	0	0	2.4	0.4	1.3	0
CBLL2	1.9	2	1.5	1.2	2.6	1.6	2.5	1.9	1.7
LINC01650	1.9	2	1	0	3.2	1.6	2.1	1.3	2.6
LINC02619	1.9	2	2.5	1.2	1.1	1.8	1.7	1.3	1.7
LINC03054	1.9	2	0	1.2	4.2	1.3	3.8	0	5.2
LINC01486	1.9	1.8	1	0	3.7	1.4	2.5	1.3	1.7
ERVFRD-1	1.9	1.7	0.5	1.2	4.2	1.6	2.5	1.9	0.9
LINC01388	1.9	1.7	0	2.4	4.8	1.5	3.4	1.9	3.5
PPP1R2P10	1.9	1.7	1	2.4	3.7	1.4	3.4	1.9	3.5
SLIT2-IT1	1.9	1.7	1	1.2	3.7	1.8	1.7	1.3	0.9
LOC105373100	1.9	1.3	0.5	1.2	5.8	1.3	3.8	1.9	3.5
MT1P3	1.9	1.3	1.5	1.2	3.2	1.8	2.5	0	0
TMEM225	1.9	1.3	1	2.4	3.7	1.4	3.4	1.3	3.5
LRRC74A	1.9	1.1	0.5	0	6.3	1.3	3.8	1.3	2.6
XKR4-AS1	1.9	1.1	1.5	3.7	4.8	0.9	4.6	1.3	5.2
NODAL	1.9	0.9	1.5	2.4	5.3	1.4	3.4	0.6	3.5
VN1R32P	1.9	0.7	0.5	8.5	4.2	0.9	3.8	4.5	3.5
TKTL1	1.9	0.6	1	1.2	6.9	0.8	6.3	2.5	5.2
LINC02424	1.8	2.2	1	0	1.6	1.9	1.3	1.9	0
MROH2B	1.8	2.2	1.5	0	2.1	2	1.3	1.3	1.7
PLCXD2-AS1	1.8	2.2	0.5	1.2	2.6	1.8	2.5	1.9	2.6
LINC02860	1.8	2	0	2.4	3.2	1.4	2.9	1.3	2.6
FAM205BP	1.8	1.7	0	0	5.3	1.1	3.4	0.6	3.5
HSFY1	1.8	1.7	0.5	3.7	3.7	1.1	4.2	3.2	4.3
MFRP	1.8	1.7	1	2.4	3.2	1.4	2.9	2.5	1.7
LOC100507334	1.8	1.5	0.5	2.4	2.1	1.5	2.1	2.5	1.7
LOC642929	1.8	1.5	0.5	0	4.8	1.1	4.2	1.3	4.3
OOSP2	1.8	1.3	2	0	4.2	1.5	2.1	1.9	0.9
HSPD1P21	1.8	1.1	0.5	2.4	4.2	1.6	2.5	1.3	3.5
OR4M2-OT1	1.8	1.1	1.5	4.9	2.6	1.3	3.8	1.9	0
CXorf66	1.8	0.9	3	1.2	3.7	1.3	3.4	0.6	4.3
CER1	1.8	0.6	1	2.4	5.8	1	4.6	0.6	6.1
FAM181A-AS1	1.8	0.2	1	14.6	2.6	0.5	5.9	4.5	5.2
LOC101929718	1.8	0.2	0	0	9	0.3	6.7	1.3	10.4
CALHM4	1.7	2.2	1.5	1.2	1.6	1.8	0.8	3.8	0
UBE2DNL	1.7	2	2	1.2	1.6	2	0.8	1.9	0.9
ARHGAP26-IT1	1.7	1.8	0	1.2	3.2	1.5	2.1	0.6	1.7
PAPOLB	1.7	1.8	0	0	3.7	1.4	2.1	0.6	1.7
PRM1	1.7	1.8	0	1.2	3.2	1.1	2.9	2.5	1.7
H2AC1	1.7	1.7	2.5	1.2	2.1	1.6	1.3	1.9	1.7
RBM22P3	1.7	1.7	1	0	4.2	1.4	2.5	1.3	3.5
ACSBG2	1.7	1.5	2	0	2.6	1.5	2.1	0.6	1.7
CABS1	1.7	1.5	0.5	1.2	3.7	0.9	3.8	1.3	2.6
CSNK1A1L	1.7	1.5	1.5	0	3.2	1.4	2.1	0.6	0.9
SPANXN4	1.7	1.5	3.5	0	2.1	1.8	1.7	1.3	0
LINC01718	1.7	1.3	1	4.9	1.6	1.4	2.1	1.9	2.6
BOLL	1.7	1.1	1.5	0	4.8	1.4	2.9	0.6	2.6
C16orf96	1.7	1.1	2	0	3.2	1.4	2.1	0.6	1.7
LOC101928253	1.7	0.9	2.5	2.4	2.6	1.3	2.5	1.9	1.7
LINC01249	1.7	0.7	3.5	2.4	3.2	1.8	2.1	3.8	1.7
FNDC8	1.7	0.6	1	2.4	4.8	0.9	4.6	1.9	5.2
LINC01511	1.7	0.6	1.5	7.3	1.6	0.6	5	0.6	3.5
NPAP1	1.7	0.6	1.5	1.2	4.8	0.9	4.2	0.6	4.3
PSMC1P11	1.7	0.4	0.5	1.2	7.9	0.6	5.5	0.6	7
LINC02189	1.7	0.2	0	0	8.5	0.8	5	0.6	7.8
TNFSF11	1.6	2.6	0	0	0.5	1.9	1.3	0.6	1.7
CFAP97D1	1.6	1.8	0.5	1.2	2.6	1.5	2.1	1.9	1.7
C16orf78	1.6	1.7	0.5	0	2.6	1	1.7	1.3	0.9
GOLGA6D	1.6	1.7	0.5	2.4	2.6	1.1	3.4	0.6	1.7
ZEB2-AS1	1.6	1.7	0.5	0	3.2	1.6	1.7	1.3	0.9
ACAD11	1.6	1.5	0.5	0	3.7	1.5	1.7	0.6	0.9
CDH18-AS1	1.6	1.5	1	1.2	3.2	1.4	2.5	1.3	1.7
LINC01471	1.6	1.5	0	2.4	3.2	1.1	2.1	1.3	0.9
LINC02091	1.6	1.5	1.5	1.2	3.2	1.3	2.1	1.3	1.7
PSG8	1.6	1.5	1.5	2.4	1.1	1.5	2.1	1.9	0.9
TEX33	1.6	1.5	0.5	1.2	2.6	1.3	1.7	1.3	0.9
CDRT15P2	1.6	1.3	1	3.7	2.6	1.3	3.4	1.9	3.5
LINC02658	1.6	1.3	2	1.2	2.1	1.1	2.1	1.9	1.7
PP2D1	1.6	1.3	1.5	0	3.2	1.5	1.7	0.6	0.9
GOLGA8EP	1.6	0.9	3.5	3.7	1.1	1.4	2.9	0.6	0.9
CGB7	1.6	0.6	1	0	4.2	1.1	3.4	0	3.5
RBM46	1.6	0.2	0.5	4.9	5.8	0.8	5	2.5	6.1
POM121L12	1.5	2	1	1.2	0.5	1.3	0.8	0	0.9
DHH	1.5	1.8	0	0	0.5	1.5	0.8	0.6	0.9
SCP2D1	1.5	1.8	1	0	1.6	1.6	1.3	1.3	0
C13orf46	1.5	1.7	0.5	3.7	2.1	1.1	3.4	1.9	2.6
CCDC54	1.5	1.7	2	1.2	1.1	1.4	1.7	1.9	0
ZPBP	1.5	1.7	0.5	1.2	3.2	1.4	2.1	0	1.7
LINC01844	1.5	1.5	0.5	2.4	1.6	1.1	2.9	1.3	1.7
PCCA-AS1	1.5	1.5	0	1.2	3.2	1.3	2.1	0.6	1.7
CLMAT3	1.5	1.3	0.5	0	3.7	1.1	2.5	0.6	1.7
CTAGE1	1.5	1.3	1	1.2	2.6	1.3	2.1	1.3	2.6
HBG2	1.5	1.3	0.5	0	3.2	1	2.1	0	0.9
LINC00395	1.5	1.1	1	2.4	2.6	1.1	1.7	1.3	1.7
LINC02064	1.5	1.1	2	0	2.1	1.4	1.3	1.3	0
OPRM1	1.5	0.9	1.5	1.2	3.2	1	2.5	1.9	0.9
SPATA22	1.5	0.9	1.5	0	3.7	0.9	3.4	0.6	0.9
SPATA31D5P	1.5	0.9	0	0	5.3	0.9	2.9	0	1.7
DEFB121	1.5	0.7	1.5	6.1	1.1	0.6	2.5	2.5	1.7
PPP1R17	1.5	0.7	1	2.4	4.2	0.6	4.2	1.9	4.3
SEPTIN7P11	1.5	0.7	2.5	4.9	1.1	1.5	1.7	1.3	1.7
LINC00545	1.5	0.6	0.5	1.2	5.8	0.6	4.6	1.3	4.3
LINC01487	1.5	0.6	0	1.2	5.3	0.1	5.9	0	6.1
UVRAG-DT	1.5	0.6	1.5	0	5.8	0.6	4.6	2.5	7
UBL4B	1.5	0.4	0.5	0	5.8	0.5	4.6	0	8.7
ANTXRL	1.5	0	0	0	9	0.1	6.7	0	7.8
LIMS4	1.4	1.7	2	1.2	0.5	1.6	0.8	1.3	0.9
TCAF2P1	1.4	1.7	0	0	2.1	1.3	1.7	0.6	0
AADACL2-AS1	1.4	1.5	0.5	0	2.1	1.3	1.7	1.3	1.7
LINC01069	1.4	1.5	0.5	0	2.1	1.3	1.3	0.6	0.9
FAM230F	1.4	1.3	0.5	1.2	3.2	1	2.5	2.5	3.5
L1TD1	1.4	1.3	0	0	2.1	0.9	3.4	0	1.7
IQCF2	1.4	1.1	1	0	2.1	1.1	1.3	0	1.7
LINC02478	1.4	1.1	1	4.9	1.6	1	2.9	1.3	2.6
LOC102723604	1.4	1.1	0	0	3.2	1	2.1	0.6	0.9
RXYLT1-AS1	1.4	1.1	0.5	0	3.2	1	2.1	0	0
HSFY2	1.4	0.6	2	2.4	2.1	0.8	2.1	1.3	2.6
DNAJC5G	1.4	0.4	1	1.2	3.7	0.6	3.4	0.6	3.5
LINC02838	1.4	0.4	0.5	2.4	4.2	0.6	4.2	1.3	2.6
FAM181A	1.4	0	0.5	3.7	5.3	0.3	5	0.6	6.1
TPPP2	1.4	0	0	0	5.8	0.3	5	0.6	7
DEFB119	1.3	1.7	0	1.2	0.5	1.3	0.8	1.3	0
IQCF3	1.3	1.3	0	0	2.6	1.1	1.7	1.3	2.6
LINC02729	1.3	1.1	1.5	2.4	1.1	1.1	1.3	1.9	0.9
LINC02480	1.3	0.9	1.5	0	2.6	0.8	2.1	0.6	0
TBX18-AS1	1.3	0.9	0	0	3.7	1	2.1	0	1.7
TDRD6-AS1	1.3	0.9	0	0	4.2	0.9	2.5	0.6	1.7
LINC01584	1.3	0.7	0.5	1.2	2.6	0.6	2.5	0.6	3.5
LOC101929172	1.3	0.7	2.5	2.4	1.1	1	1.7	1.9	0.9
SNORA40	1.3	0.6	0.5	0	4.8	0.4	3.8	0	5.2
GAB4	1.3	0.4	0.5	2.4	3.2	0.5	3.4	1.3	1.7
YBX3P1	1.3	0.4	0	1.2	5.3	0.5	4.2	1.9	5.2
ANKRD26P1	1.3	0.2	1.5	2.4	3.2	0.6	2.5	0	2.6
PTGES3L-AARSD1	1.2	1.5	0.5	1.2	0.5	1.1	0.8	1.3	0.9
FAM242E	1.2	1.3	0.5	0	1.6	1.1	1.3	0	0.9
HBG1	1.2	1.3	2	1.2	0.5	1.4	0.4	0.6	0
LINC00710	1.2	1.3	0	0	2.6	0.9	1.7	0.6	0.9
FEM1A	1.2	0.9	1.5	0	1.6	1.5	0.4	0	0.9
LINC01688	1.2	0.7	1	1.2	2.6	0.9	1.7	0.6	0.9
EQTN	1.2	0.6	0	0	5.3	0.6	2.5	0	0.9
PSPC1P2	1.2	0.6	0.5	1.2	3.7	0.5	3.4	0	3.5
LOC100507384	1.2	0.4	0	3.7	3.7	0.5	3.8	0.6	3.5
LOC105372551	1.2	0.4	0	1.2	4.2	0.5	3.8	1.3	4.3
TEX26-AS1	1.2	0.4	0	0	4.2	0.4	3.8	0	4.3
SLC14A2-AS1	1.1	1.8	0	0	0.5	1	0.8	0	0
CITED1	1.1	1.7	1	0	0	1.4	0.4	0.6	0.9
MS4A6E	1.1	1.5	0	1.2	0	1.1	0.8	1.9	0
LINC02790	1.1	1.3	1	1.2	1.1	1.1	0.8	0	0
ESRG	1.1	1.1	0	0	1.1	0.8	1.3	0	1.7
LOC101928398	1.1	1.1	1	0	1.6	0.9	1.7	1.3	0
RNF17	1.1	1.1	0.5	1.2	1.6	0.6	2.5	0.6	4.3
CYLC2	1.1	0.9	0	1.2	2.1	0.9	1.3	0	0.9
LINC00911	1.1	0.9	0	1.2	2.6	0.6	2.5	0	3.5
LINC02148	1.1	0.9	1	0	1.1	0.9	1.7	0	0.9
LINC02423	1.1	0.9	1	1.2	1.6	0.6	2.1	1.3	0
GOLGA8F	1.1	0.7	1	0	2.1	0.8	2.5	0.6	1.7
LOC101929073	1.1	0.7	0.5	0	3.2	0.5	2.5	0	2.6
TBATA	1.1	0	0.5	9.8	1.6	0.5	2.9	2.5	0.9
GOLGA8VP	1	1.3	0	0	1.6	0.8	1.3	0	0.9
KARS1P2	1	1.3	0	0	1.6	0.9	1.3	0.6	0.9
LOC105370589	1	1.1	1	0	1.1	0.9	1.3	1.3	0.9
SPATA31D3	1	1.1	1	0	1.6	0.8	1.3	0	0.9
ANKRD20A10P	1	0.9	1	1.2	1.1	0.8	1.7	1.3	0
OR11K1P	1	0.9	1	1.2	1.1	1	1.3	1.3	0.9
LOC105373343	1	0.7	1	0	2.1	0.6	2.1	0.6	2.6
SPATA8	1	0.7	1	1.2	1.1	0.9	1.7	1.9	0.9
DPP10-AS3	1	0.6	0.5	0	3.2	0.8	1.3	1.3	1.7
TERB2	1	0.6	0	4.9	0.5	0.5	2.9	1.3	1.7
ADAD2	1	0.4	0	1.2	2.1	0.9	1.7	0	2.6
HORMAD2	1	0.4	1	0	3.2	1	1.3	0.6	1.7
AGBL1-AS1	1	0.2	0.5	0	4.8	0.4	3.4	0	3.5
C3orf86P	0.9	1.3	0	0	0	1	0.4	0	0
LINC01784	0.9	0.9	1	0	1.6	0.9	0.4	0.6	0
LOC104613533	0.9	0.9	0	0	1.1	0.9	0.8	0	0
MYADML	0.9	0.9	0	0	2.1	0.6	1.3	0	0.9
SSMEM1	0.9	0.9	0	0	2.1	0.8	1.3	0	1.7
CAPSL-DT	0.9	0.7	1.5	1.2	0.5	1	0.4	1.3	0
LOC100507464	0.9	0.4	1.5	0	2.1	0.5	1.7	1.3	0.9
CT45A9	0.9	0.2	2	3.7	1.1	0.8	1.7	0.6	2.6
HPS1-AS1	0.8	0.9	0.5	0	1.1	0.9	0.8	0.6	0.9
RNASE11	0.8	0.7	0	1.2	1.1	0.4	1.3	0.6	0.9
ADD3-AS1	0.8	0.6	0.5	1.2	1.6	0.8	1.3	1.9	0
LOC105370145	0.8	0.6	1	0	1.1	0.6	0.4	0.6	0
LOXHD1	0.8	0.6	0.5	0	1.6	0.5	1.3	0	0.9
C16orf82	0.8	0.4	0	0	2.6	0.5	1.3	0	0.9
LOC107987066	0.8	0.4	2	1.2	1.1	0.6	1.3	1.3	1.7
UBE2E2-DT	0.8	0.4	1	1.2	2.1	0.4	2.1	0	1.7
GAGE12H	0.8	0.2	1.5	2.4	1.1	0.8	0.8	0.6	1.7
TSKS	0.8	0.2	0	1.2	3.2	0.6	1.7	0.6	0.9
LINC00448	0.7	0.7	0	1.2	1.1	0.4	1.7	0	0.9
LINC02281	0.7	0.7	0.5	0	1.6	0.6	0.8	1.3	0
ZFAT-AS1	0.7	0.7	0	0	1.6	0.5	1.3	0.6	0
C13orf42	0.7	0.6	0.5	0	1.6	0.4	1.7	0.6	0.9
FAM170B	0.7	0.6	0	1.2	1.6	0.4	2.1	0	0.9
LNCPRESS2	0.7	0.6	0.5	0	1.6	0.5	0.8	0	0.9
TESC-AS1	0.7	0.6	0	0	1.6	0.4	1.3	0	0.9
C1orf185	0.7	0.4	0	1.2	2.6	0.5	1.3	0.6	0
IL13	0.7	0.4	0	0	2.1	0.5	1.7	0	1.7
FSCN3	0.7	0.2	1.5	0	1.1	0.6	1.3	0.6	0
HSD52	0.7	0.2	0.5	0	2.6	0.4	2.1	0.6	3.5
LINC01883	0.7	0.2	0	0	3.7	0.1	2.9	1.3	3.5
CHST9	0.7	0	0.5	0	3.2	0.3	1.7	1.3	0.9
LINC01066	0.6	0.7	0	0	1.6	0.5	0.8	0	0
BEND2	0.6	0.6	0	0	2.1	0.4	1.3	0.6	0.9
FAM205C	0.6	0.6	0	0	2.1	0.1	1.7	0	0.9
MGAT4C	0.6	0.6	0.5	0	1.1	0.6	0.8	1.3	0.9
ACE3P	0.6	0.4	0.5	1.2	1.1	0.5	0.8	0.6	0
C18orf63	0.6	0.4	0	3.7	0.5	0.5	0.8	1.3	0
VCY1B	0.6	0.4	0.5	1.2	1.6	0.5	1.3	0.6	0.9
CCDC158	0.5	0.9	0.5	0	0	0.6	0	0.6	0
GOLGA8S	0.5	0.9	0	0	0.5	0.5	0.4	0	0
FAM236B	0.5	0.7	0.5	0	0	0.6	0.4	0	0
DCDC2C	0.5	0.6	0	0	1.1	0.4	0.8	0	0.9
GRK3-AS1	0.5	0.6	0	0	0.5	0.4	0.4	0.6	0
TSPY10	0.5	0.6	0	0	0	0.5	0.4	0	0
LOC105372038	0.5	0.4	0.5	0	0.5	0.4	0.4	0	0
STON1-GTF2A1L	0.5	0.4	0	0	1.6	0.3	1.3	0	0
CCDC63	0.5	0.2	0.5	0	1.6	0.1	1.3	0	0.9
KLHL10	0.5	0.2	0.5	0	1.1	0.3	0.8	0	0
XAGE3	0.5	0	0	0	3.2	0	2.5	0	4.3
CMTM2	0.4	0.6	0.5	0	0	0.5	0	0	0
CCNYL3	0.4	0.4	0.5	0	0.5	0.1	0.4	0	0
GARIN4	0.4	0.4	0	1.2	0	0.3	0.4	1.3	0
LINC01405	0.4	0.4	0	2.4	0	0.4	0.4	1.3	0
GOLGA6L26	0.4	0.2	0.5	1.2	0.5	0.3	0.8	0.6	0.9
LINC02502	0.4	0.2	0.5	1.2	0.5	0.4	0.4	0.6	0
LOC101929022	0.4	0.2	0	1.2	1.1	0.1	1.3	0.6	0.9
LOC101930028	0.4	0.2	0	0	1.6	0	1.3	0	0
LRRC77P	0.4	0.2	0	2.4	0.5	0.3	0.8	1.3	0.9
PAPPA2	0.4	0.2	1	0	0	0.3	0	0	0
TEX26	0.4	0.2	0	1.2	1.1	0.3	0.8	0	0.9
ZSWIM2	0.4	0.2	1	0	0.5	0.3	0.4	0.6	0
LINC01010	0.4	0	0.5	2.4	0	0.4	0.4	0	0.9
FAM236A	0.3	0.4	0.5	0	0	0.4	0	0	0
ASB15-AS1	0.3	0.2	0	0	1.1	0	0.8	0	0
CAPZA3	0.3	0.2	0	0	1.1	0.1	0.8	0	0
ODF3L1	0.3	0.2	0	0	0.5	0.3	0.4	0	0
RBMY1F	0.3	0.2	0	0	0.5	0.3	0.4	0	0
SEPTIN10P1	0.3	0.2	0	0	1.1	0.1	0.8	0	0.9
TDGF1	0.3	0.2	0	1.2	0	0.1	0.8	0.6	0
THEG5	0.3	0.2	0.5	0	0.5	0.3	0.4	0	0
TSPY1	0.3	0.2	0	0	0	0.3	0	0	0
GOLGA8G	0.3	0	0	0	1.1	0.1	0.8	0	0.9
IDI2	0.3	0	0	0	1.6	0.1	0.8	0	0
MARK2P9	0.3	0	0	1.2	1.1	0	1.3	0	0.9
PLCZ1	0.3	0	0	0	1.6	0	1.3	0	0.9
TSPY2	0.3	0	0.5	1.2	0	0.3	0.4	1.3	0
NPIPA8	0.2	0.4	0	0	0	0.3	0	0	0
NXF2B	0.2	0.4	0	0	0	0.3	0	0.6	0
TGIF2LY	0.2	0.4	0	0	0	0.3	0	0	0
CGB1	0.2	0.2	0	0	0.5	0.1	0.4	0.6	0
DAZ1	0.2	0.2	0	0	0	0.3	0	0	0
TP53TG3F	0.2	0.2	0.5	0	0	0.3	0	0	0
VCY	0.2	0.2	0	0	0.5	0.1	0.4	0.6	0.9
CT45A6	0.2	0	1	0	0	0.3	0	0.6	0
CXorf51B	0.1	0.2	0	0	0	0.1	0	0	0
DNM1P46	0.1	0.2	0	0	0	0	0	0	0
TSPY8	0.1	0.2	0	0	0	0.1	0	0	0
CXorf51A	0.1	0	0.5	0	0	0.1	0	0.6	0
GAGE12C	0.1	0	0.5	0	0	0.1	0	0	0
KCNIP2-AS1	0.1	0	0	0	0.5	0	0.4	0	0
LINC00906	0.1	0	0	0	0.5	0	0.4	0	0
RBMY1E	0.1	0	0	0	0	0.1	0	0	0
UBE2L5	0.1	0	0.5	0	0	0.1	0	0	0
CCDC169-SOHLH2	0	0	0	0	0	0	0	0	0
CT45A2	0	0	0	0	0	0	0	0	0
CT45A7	0	0	0	0	0	0	0	0	0
CT45A8	0	0	0	0	0	0	0	0	0
CT47A1	0	0	0	0	0	0	0	0	0
CT47A10	0	0	0	0	0	0	0	0	0
CT47A11	0	0	0	0	0	0	0	0	0
CT47A12	0	0	0	0	0	0	0	0	0
CT47A2	0	0	0	0	0	0	0	0	0
CT47A3	0	0	0	0	0	0	0	0	0
CT47A4	0	0	0	0	0	0	0	0	0
CT47A5	0	0	0	0	0	0	0	0	0
CT47A6	0	0	0	0	0	0	0	0	0
CT47A7	0	0	0	0	0	0	0	0	0
CT47A8	0	0	0	0	0	0	0	0	0
CT47A9	0	0	0	0	0	0	0	0	0
DAZ4	0	0	0	0	0	0	0	0	0
DEFA1	0	0	0	0	0	0	0	0	0
GAGE12B	0	0	0	0	0	0	0	0	0
GAGE12D	0	0	0	0	0	0	0	0	0
GAGE12E	0	0	0	0	0	0	0	0	0
LINC00445	0	0	0	0	0	0	0	0	0
LINC00533	0	0	0	0	0	0	0	0	0
LINC02203	0	0	0	0	0	0	0	0	0
LINC02415	0	0	0	0	0	0	0	0	0
MIR3150B	0	0	0	0	0	0	0	0	0
MIR3615	0	0	0	0	0	0	0	0	0
MIR4313	0	0	0	0	0	0	0	0	0
MIR490	0	0	0	0	0	0	0	0	0
MIR519A2	0	0	0	0	0	0	0	0	0
MIR663A	0	0	0	0	0	0	0	0	0
MIR7515	0	0	0	0	0	0	0	0	0
MYZAP	0	0	0	0	0	0	0	0	0
NBPF18P	0	0	0	0	0	0	0	0	0
OR4N4C	0	0	0	0	0	0	0	0	0
PYURF	0	0	0	0	0	0	0	0	0
RBMY1A1	0	0	0	0	0	0	0	0	0
RBMY1B	0	0	0	0	0	0	0	0	0
RBMY1D	0	0	0	0	0	0	0	0	0
RBMY1J	0	0	0	0	0	0	0	0	0
RNU6-840P	0	0	0	0	0	0	0	0	0
RPS17P15	0	0	0	0	0	0	0	0	0
SNORA67	0	0	0	0	0	0	0	0	0
SNORD22	0	0	0	0	0	0	0	0	0
TMEM217	0	0	0	0	0	0	0	0	0
TP53TG3E	0	0	0	0	0	0	0	0	0
TRIM6-TRIM34	0	0	0	0	0	0	0	0	0
TSPY3	0	0	0	0	0	0	0	0	0
TSPY4	0	0	0	0	0	0	0	0	0
TUSC7	0	0	0	0	0	0	0	0	0
Frequencies of ectopic activations of the tissue-specific genes with predominant expression in testis, placenta and/or embryonic stem cells in the dataset TCGA-BRCA. The table shows the percentage of tumour samples in which the corresponding gene was expressed above a selected threshold of activation, equal to the mean + 2 standard deviations of the expression signal detected in non-tumour breast…

## Sheet: Table S3
Table S3. Results of the validation step in the biomarker discovery pipeline.
Gene symbol	TCGA-BRCA	GSE25066	GSE21653	GSE42568	N1	N2	Threshold (percentile ranking)
DNMT3B	0.0004	0.0032	0.0188	0.0365	4	4	61.87
EXO1	0.0011	0.0001	0.0958	0.0313	3	4	52.43
MCM10	0.0013	0	0.064	0.025	3	4	53.33
CENPF	0.0146	0.0039	0.0246	0.0943	3	4	78.15
CENPE	0.0397	0.0022	0.0034	0.0722	3	4	73.02
RRM2	0.0022	0.5042	0.0275	0.0074	3	3	79.14
NEIL3	0.0207	0.0317	0.018	0.9319	3	3	44.96
LINC02901	0.001		0.2208	0.0104	2	2	77.07
PBK	0.0033	0.9991	0.0041	0.1064	2	2	83.54
PIMREG	0.0052	0.0161	0.1045	0.408	2	2	50.36
ACTL8	0.0191	0.0012		0.4297	2	2	75.27
GGN	0.0229		0.4838	0.0231	2	2	83.54
CHST6	0.0444		0.4062	0.0226	2	2	65.56
ERCC6L	0.0001		0.0543	0.1557	1	2	60.43
FAM111B	0.0039		0.0684	0.2914	1	2	83.63
TMIGD3	0.0007		0.5466	0.4916	1	1	65.11
CDC25C	0.0009		0.124	0.3547	1	1	71.31
FIBCD1	0.0009		0.918	0.4402	1	1	82.19
PLAAT1	0.0015	0.2152	0.1097	0.2546	1	1	74.46
LINC02585	0.0016				1	1	79.5
HSP90AB3P	0.0019				1	1	37.68
SMC1B	0.003		0.4653	0.7884	1	1	63.04
FCGR1CP	0.0031	0.4139		0.6587	1	1	47.57
HSP90AA6P	0.0048				1	1	83
TMEM31	0.0077		0.2361		1	1	83.45
OIP5	0.0087	0.155	0.3156	0.5278	1	1	52.79
ZIC2	0.012		0.295		1	1	75.63
ZNF724	0.0217				1	1	83.72
The table shows p-values of the logrank test in the training dataset TCGA-BRCA and in three validation datasets GSE25066, GSE21653 and GSE42568 for 28 selected genes for which a stable and significant threshold was found during the training step. N1 column displays the number of datasets in which the association with disease free survival was found formally significant (p-value<0.05, hazard ratio…

## Sheet: Table S4
Table S4. Datasets of normal tissues and breast cancers with corresponding sample sizes.
Dataset	Sample type	Sample size	Survival data	Technology	Data source	Role in biomarker discovery pipeline	GSEA
GTEX-NCBI	normal samples of 48 tissues	2955	no	RNA-seq	GTEX, NCBI	Gene expression profile in normal tissues
TCGA-BRCA	breast cancer	1112	yes	RNA-seq	GDC Data Portal	Training dataset	x
GSE25066	breast cancer	508	yes	Microarrays	NCBI GEO	Validation dataset	x
GSE21653	breast cancer	248	yes	Microarrays	NCBI GEO	Validation dataset	x
GSE42568	breast cancer	104	yes	Microarrays	NCBI GEO	Validation dataset	x
Yau-2010 (PMID 16936776)	breast cancer	682	yes	Microarrays	USCS Xena	Test dataset	x
E-MTAB-365	breast cancer	429	yes	Microarrays	ArrayExpress	Test dataset	x
Miller-2005 (alias GSE3494, GSE4922)	breast cancer	251	yes	Microarrays	USCS Xena	Test dataset	x
Naderi-Caldas-2007 (PMID 20946665)	breast cancer	171	yes	Microarrays	USCS Xena	Test dataset	x
GSE2109	breast cancer	354	no	Microarrays	NCBI GEO		x
CPTAC-2	breast cancer	133	no	RNA-seq	GDC Data Portal		x

## Sheet: Table S5
Table S5. List of normal tissues and the corresponding sample sizes.
Stage	Tissue	Tissue group	Sample size
adult	adrenal_gland	endocrine_gland	57
adult	adult_ovary	female_genital	39
adult	artery	cardio_vascular	214
adult	bladder	urinary_kidney	13
adult	blood	hematopoietic	163
adult	bone_marrow	hematopoietic	4
adult	brain	neuro	324
adult	breast	female_genital	64
adult	bronchus_lung	tracheo_broncho_lung	129
adult	central_nervous_system	neuro	122
adult	colon	digestive	91
adult	connective_tissues	soft_tissues	146
adult	esophagus	digestive	229
adult	female_genital	female_genital	12
adult	fibroblast	skin_soft_tissues	150
adult	gallbladder	hepato_bilary	3
adult	haematopoietic_div	hematopoietic	49
adult	heart	heart_muscles	177
adult	kidney	urinary_kidney	13
adult	liver	hepato_bilary	36
adult	lymph_nodes	lymphoid	6
adult	mouth	head_neck	9
adult	muscles	heart_muscles	149
adult	pancreas	pancreas	67
adult	pituitary_gland	endocrine_gland	23
adult	placenta	placenta	5
adult	prostate	male_genital	46
adult	rectum_anus	digestive	4
adult	skin	soft_tissues	158
adult	small_intestine	digestive	23
adult	spleen	lymphoid	38
adult	stomach	digestive	79
adult	testis	male_germinal	75
adult	thymus	lymphoid	1
adult	thyroid_gland	endocrine_gland	112
adult	tonsil	lymphoid	3
adult	trachea_upper_respiratory	tracheo_broncho_lung	1
adult	uterus	female_genital	48
adult	vagina	female_genital	31
embryonic	embryonic_stem_cells	totipotent_stem_cells	5
fetal	adrenal_gland	endocrine_gland	5
fetal	brain	neuro	1
fetal	bronchus_lung	tracheo_broncho_lung	6
fetal	div_digestive	digestive	7
fetal	heart	heart_muscles	7
fetal	kidney	urinary_kidney	3
fetal	liver	hepato_bilary	1
fetal	stomach	digestive	7
List of normal tissues and the corresponding sample sizes available in our dataset of normal samples from GTEX and NCBI Sequence Read Archive.
